# Supplementary material for: 5-Hy­droxy-8,8-dimethyl-10-(2-methyl­but-3-en-2-yl)-2H,6H-7,8-dihydro­pyrano[3,2-g]chromene-2,6-dione
Source: Acta Crystallogr Sect E Struct Rep Online. 2011 Jan 15;67(Pt 2):o422–3. doi: 10.1107/S1600536811001565 (PMC3051790; doi:10.1107/S1600536811001565)
Supplement: Supplementary file 2 [file e-67-0o422-Isup2.hkl]

# 
# h,k,l, Fc-squared, Fo-squared, sigma(Fo-squared) and status flag 
# 
data_I
_shelx_title ' cu_cer3_0m in P2(1)/c  100K' 
_shelx_refln_list_code          4 
_shelx_F_calc_maximum      149.57 
_exptl_crystal_F_000       696.00 
_reflns_d_resolution_high  0.8107 
 
loop_ 
 _symmetry_equiv_pos_as_xyz 
 'x, y, z' 
 '-x, y+1/2, -z+1/2' 
 '-x, -y, -z' 
 'x, -y-1/2, z-1/2' 
 
_cell_length_a    10.2239 
_cell_length_b    11.3090 
_cell_length_c    13.8764 
_cell_angle_alpha  90.000 
_cell_angle_beta   93.108 
_cell_angle_gamma  90.000 
 
_shelx_F_squared_multiplier     1.000 
 
loop_ 
 _refln_index_h 
 _refln_index_k 
 _refln_index_l 
 _refln_F_squared_calc 
 _refln_F_squared_meas 
 _refln_F_squared_sigma 
 _refln_observed_status 
   3   0   0      430.31      463.33      3.98 o 
   4   0   0     5076.33     6359.31     43.27 o 
   5   0   0      178.89      208.48      1.90 o 
   6   0   0     2018.06     2097.28     18.84 o 
   7   0   0       58.47       53.28      1.05 o 
   8   0   0     5397.62     6698.23     55.44 o 
   9   0   0      590.80      587.49      5.24 o 
  10   0   0       31.92       30.06      0.84 o 
  11   0   0        0.02        0.79      0.36 o 
  12   0   0        1.62        2.35      0.46 o 
   1   1   0     1287.14     1407.95     10.17 o 
   2   1   0      265.87      259.05      1.41 o 
   3   1   0      857.74      873.74      4.39 o 
   4   1   0     1169.05     1170.34      5.61 o 
   5   1   0      234.89      227.23      1.46 o 
   6   1   0        2.85        6.81      0.29 o 
   7   1   0       49.61       41.46      0.60 o 
   8   1   0      312.64      279.45      2.13 o 
   9   1   0      125.79      120.14      1.15 o 
  10   1   0        4.53        4.79      0.33 o 
  11   1   0       24.59       28.15      0.59 o 
  12   1   0      135.39      145.64      2.54 o 
   0   2   0       68.32       54.19      0.74 o 
   1   2   0     1766.31     1997.12     18.20 o 
   2   2   0       76.43       61.23      0.50 o 
   3   2   0      165.03      171.39      1.14 o 
   4   2   0      513.45      465.18      2.64 o 
   5   2   0      291.08      295.37      2.00 o 
   6   2   0      296.50      272.61      2.27 o 
   7   2   0        1.83        2.18      0.20 o 
   8   2   0      359.80      331.10      2.17 o 
   9   2   0        3.27        2.47      0.23 o 
  10   2   0        4.44        4.52      0.36 o 
  11   2   0        0.32        0.69      0.25 o 
  12   2   0        1.02        1.09      0.30 o 
   1   3   0     2232.36     2510.86     17.59 o 
   2   3   0       47.81       39.16      0.34 o 
   3   3   0       22.65       17.12      0.27 o 
   4   3   0        0.82        0.86      0.11 o 
   5   3   0        8.46       10.92      0.28 o 
   6   3   0       84.90       81.02      0.91 o 
   7   3   0      170.92      156.44      1.37 o 
   8   3   0       41.29       47.41      0.68 o 
   9   3   0       80.09       80.78      1.11 o 
  10   3   0      103.51      104.39      1.36 o 
  11   3   0       29.14       32.17      0.64 o 
  12   3   0        9.68        8.75      0.72 o 
   0   4   0     8435.88    12889.34    373.06 o 
   1   4   0        0.26        5.72      0.18 o 
   2   4   0     5783.36     8076.35     71.17 o 
   3   4   0      793.82      839.73      5.22 o 
   4   4   0      420.21      441.88      3.11 o 
   5   4   0      108.74       97.80      0.99 o 
   6   4   0       33.60       34.71      0.56 o 
   7   4   0        4.32        9.91      0.37 o 
   8   4   0      312.22      304.86      2.43 o 
   9   4   0      107.74      106.22      1.23 o 
  10   4   0      236.80      232.13      2.06 o 
  11   4   0      347.14      385.78      3.13 o 
  12   4   0        1.91        4.13      0.47 o 
   1   5   0      939.82      953.01      6.09 o 
   2   5   0     2861.46     3608.40     23.94 o 
   3   5   0     3138.05     3798.58     27.91 o 
   4   5   0      193.58      215.57      2.03 o 
   5   5   0     1498.61     1603.67     11.32 o 
   6   5   0     1203.43     1230.53      7.77 o 
   7   5   0      902.36      936.45      5.54 o 
   8   5   0       27.44       22.16      0.57 o 
   9   5   0      223.10      210.07      2.20 o 
  10   5   0      480.63      499.01      4.12 o 
  11   5   0     1101.18     1217.05      9.41 o 
   0   6   0     1301.00     1559.97     15.48 o 
   1   6   0      108.78      119.20      1.18 o 
   2   6   0       99.18      122.05      1.41 o 
   3   6   0      494.43      471.00      3.93 o 
   4   6   0      448.70      439.41      3.76 o 
   5   6   0      136.88      116.63      1.22 o 
   6   6   0       58.03       56.85      0.64 o 
   7   6   0       13.11       15.23      0.41 o 
   8   6   0      347.85      318.65      2.55 o 
   9   6   0        3.63        3.63      0.29 o 
  10   6   0       27.87       27.49      0.56 o 
  11   6   0       65.57       63.41      1.03 o 
   1   7   0        0.16        4.58      0.27 o 
   2   7   0        1.30        4.48      0.28 o 
   3   7   0      204.26      223.42      2.47 o 
   4   7   0       45.22       41.86      0.70 o 
   5   7   0       48.31       45.40      0.58 o 
   6   7   0       55.00       50.07      0.59 o 
   7   7   0        0.72        0.77      0.16 o 
   8   7   0       66.98       59.74      0.82 o 
   9   7   0       31.15       33.02      0.63 o 
  10   7   0        2.84        2.51      0.29 o 
   0   8   0     1466.60     1484.72     15.05 o 
   1   8   0        3.91        3.51      0.24 o 
   2   8   0        0.05        2.44      0.26 o 
   3   8   0      157.31      138.68      1.23 o 
   4   8   0        3.22        4.87      0.22 o 
   5   8   0       73.92       66.21      0.73 o 
   6   8   0        8.57        9.66      0.35 o 
   7   8   0       30.77       31.33      0.53 o 
   8   8   0      302.01      287.15      2.17 o 
   9   8   0       10.54       10.42      0.37 o 
  10   8   0        0.34        0.86      0.27 o 
   1   9   0       36.82       33.42      0.53 o 
   2   9   0      489.01      473.52      3.42 o 
   3   9   0      435.15      409.75      2.87 o 
   4   9   0      211.86      250.82      2.03 o 
   5   9   0      207.90      204.67      1.74 o 
   6   9   0      438.74      429.02      3.20 o 
   7   9   0       20.54       22.35      0.48 o 
   8   9   0      302.66      291.18      2.44 o 
   9   9   0       75.40       66.30      1.13 o 
   0  10   0     1013.84     1044.79     10.11 o 
   1  10   0      132.13      136.46      1.35 o 
   2  10   0     1779.67     1870.88     12.58 o 
   3  10   0       67.03       57.27      0.91 o 
   4  10   0     4722.79     5405.54     41.35 o 
   5  10   0     1001.21     1014.90      7.29 o 
   6  10   0      263.69      239.74      2.14 o 
   7  10   0       75.97       72.17      0.91 o 
   8  10   0      156.48      168.50      1.64 o 
   1  11   0       54.31       57.43      0.84 o 
   2  11   0       30.86       27.23      0.54 o 
   3  11   0      195.45      212.44      1.92 o 
   4  11   0        0.49        1.12      0.20 o 
   5  11   0       22.19       28.69      0.72 o 
   6  11   0        6.58        5.31      0.28 o 
   7  11   0       68.87       64.73      0.79 o 
   0  12   0       14.21       13.21      0.83 o 
   1  12   0        0.16        1.27      0.64 o 
   2  12   0       65.68       66.30      1.00 o 
   3  12   0        5.24        7.97      0.33 o 
   4  12   0      126.20      121.43      1.19 o 
   5  12   0        5.69        8.44      0.31 o 
   6  12   0        0.89        1.29      0.17 o 
   1  13   0        4.38        3.18      0.34 o 
   2  13   0       33.26       28.53      1.08 o 
   3  13   0       84.70       77.66      2.28 o 
   4  13   0        1.95        1.91      0.45 o 
 -12   1   1        1.16        2.09      0.40 o 
 -11   1   1       68.67       65.40      0.93 o 
 -10   1   1        0.09        0.89      0.20 o 
  -9   1   1      234.92      230.91      1.82 o 
  -8   1   1       61.18       53.27      0.69 o 
  -7   1   1      472.91      474.11      3.30 o 
  -6   1   1      421.65      410.00      3.14 o 
  -5   1   1       25.47       27.02      0.33 o 
  -4   1   1      913.76      853.16      4.23 o 
  -3   1   1      170.59      185.47      0.97 o 
  -2   1   1     2096.57     2413.06     13.16 o 
  -1   1   1       35.15       34.04      0.26 o 
   1   1   1     1006.63     1103.75      7.06 o 
   2   1   1     4976.54     6574.53    144.42 o 
   3   1   1     5925.01     8317.06    181.27 o 
   4   1   1       94.05       80.76      0.55 o 
   5   1   1      244.99      215.17      1.44 o 
   6   1   1       60.89       61.88      0.72 o 
   7   1   1      529.34      482.85      3.49 o 
   8   1   1       11.01       10.42      0.32 o 
   9   1   1     1204.33     1220.23      6.79 o 
  10   1   1        2.24        3.93      0.30 o 
  11   1   1      369.21      392.57      3.94 o 
  12   1   1        0.42        0.24      0.26 o 
 -12   2   1       28.58       28.91      0.97 o 
 -11   2   1      106.05      117.18      1.45 o 
 -10   2   1        5.64        5.69      0.39 o 
  -9   2   1       10.56        9.78      0.35 o 
  -8   2   1       52.56       42.48      0.52 o 
  -7   2   1        9.66       14.51      0.55 o 
  -6   2   1       82.96       74.62      0.86 o 
  -5   2   1        1.34        1.61      0.15 o 
  -4   2   1       57.81       50.72      0.48 o 
  -3   2   1     6980.09     9356.08    157.88 o 
  -2   2   1     1611.29     1722.38      8.55 o 
  -1   2   1     4291.54     5579.55     66.55 o 
   0   2   1      156.87      130.04      0.93 o 
   1   2   1     1065.14     1034.25      6.64 o 
   2   2   1      182.38      169.03      0.93 o 
   3   2   1      242.28      203.17      1.16 o 
   4   2   1      563.20      555.61      3.11 o 
   5   2   1      833.04      862.25      5.05 o 
   6   2   1       83.60       83.47      0.99 o 
   7   2   1      666.60      629.63      4.10 o 
   8   2   1       88.86       80.37      0.79 o 
   9   2   1      103.26       95.93      1.06 o 
  10   2   1       47.51       43.68      0.80 o 
  11   2   1       28.56       30.83      0.61 o 
  12   2   1        0.95        0.94      0.27 o 
 -12   3   1       21.95       22.62      1.42 o 
 -11   3   1      313.52      327.69      3.15 o 
 -10   3   1        4.23        3.39      0.35 o 
  -9   3   1      168.29      155.47      1.67 o 
  -8   3   1      131.67      113.71      1.21 o 
  -7   3   1       20.52       21.23      0.46 o 
  -6   3   1       30.00       28.99      0.46 o 
  -5   3   1       87.71       84.76      0.83 o 
  -4   3   1       19.40       21.95      0.34 o 
  -3   3   1     1038.07     1163.01      6.60 o 
  -2   3   1      101.80      100.92      0.76 o 
  -1   3   1       92.29       84.26      0.68 o 
   0   3   1     1509.44     1742.35     11.36 o 
   1   3   1      225.49      208.78      1.35 o 
   2   3   1        2.98        2.17      0.18 o 
   3   3   1      869.49      886.53      5.22 o 
   4   3   1       75.93       96.92      0.86 o 
   5   3   1       29.38       41.26      0.52 o 
   6   3   1      157.67      152.98      1.52 o 
   7   3   1      124.99      115.48      1.05 o 
   8   3   1        0.56        2.07      0.21 o 
   9   3   1        0.64        3.45      0.26 o 
  10   3   1        1.62        1.16      0.24 o 
  11   3   1       40.60       38.67      0.68 o 
  12   3   1        8.94        6.84      0.45 o 
 -12   4   1      119.80      117.09      4.02 o 
 -11   4   1       26.44       26.22      0.53 o 
 -10   4   1      458.79      461.75      3.51 o 
  -9   4   1       76.34       67.41      0.92 o 
  -8   4   1       55.01       44.02      0.70 o 
  -7   4   1       42.01       43.31      0.96 o 
  -6   4   1       69.76       65.13      0.82 o 
  -5   4   1      630.57      618.06      4.68 o 
  -4   4   1      720.61      781.82      5.47 o 
  -3   4   1       93.71       79.39      0.76 o 
  -2   4   1      997.61     1091.41      6.44 o 
  -1   4   1      713.97      747.81      4.53 o 
   0   4   1        4.97        6.13      0.18 o 
   1   4   1       10.57        8.94      0.21 o 
   2   4   1       32.56       35.54      0.41 o 
   3   4   1      811.91      805.81      5.09 o 
   4   4   1       57.18       65.55      0.75 o 
   5   4   1      668.17      751.25      5.44 o 
   6   4   1      130.67      124.22      1.25 o 
   7   4   1       25.12       27.66      0.49 o 
   8   4   1      119.61      116.69      1.34 o 
   9   4   1        7.05        7.55      0.37 o 
  10   4   1       39.61       36.32      0.71 o 
  11   4   1       85.51       90.42      1.07 o 
 -11   5   1      536.03      587.40      4.79 o 
 -10   5   1      411.45      423.05      3.46 o 
  -9   5   1       14.35       15.97      0.58 o 
  -8   5   1      569.44      543.22      4.15 o 
  -7   5   1      393.11      386.71      2.72 o 
  -6   5   1       47.94       66.20      0.82 o 
  -5   5   1      221.27      218.13      1.99 o 
  -4   5   1     1852.76     2133.07     17.36 o 
  -3   5   1       88.05      103.87      1.26 o 
  -2   5   1     4361.04     5647.02     38.61 o 
  -1   5   1      584.74      635.18      4.48 o 
   0   5   1      532.48      687.03      4.47 o 
   1   5   1      567.23      634.28      4.41 o 
   2   5   1     1904.68     2365.22     15.98 o 
   3   5   1      500.97      568.22      4.40 o 
   4   5   1      585.14      666.16      4.97 o 
   5   5   1      319.72      335.25      2.89 o 
   6   5   1      188.58      188.18      1.56 o 
   7   5   1      421.25      416.68      2.77 o 
   8   5   1      100.69       92.03      1.10 o 
   9   5   1      145.62      146.27      1.55 o 
  10   5   1      416.07      401.34      3.07 o 
  11   5   1      653.84      704.56      5.91 o 
 -11   6   1       70.19       67.69      1.16 o 
 -10   6   1      399.01      416.62      3.97 o 
  -9   6   1      561.09      542.29      4.33 o 
  -8   6   1      800.86      793.68      5.48 o 
  -7   6   1       14.76       14.08      0.38 o 
  -6   6   1      158.55      167.17      1.22 o 
  -5   6   1      159.34      152.43      1.47 o 
  -4   6   1       16.78       29.25      0.61 o 
  -3   6   1      227.64      198.27      1.99 o 
  -2   6   1     1780.74     1972.61     15.03 o 
  -1   6   1      727.51      772.63      5.85 o 
   0   6   1     1664.27     2027.24     15.25 o 
   1   6   1        2.77        1.76      0.23 o 
   2   6   1       82.78      106.17      1.20 o 
   3   6   1      378.77      430.67      3.73 o 
   4   6   1        1.98        1.57      0.20 o 
   5   6   1      114.77       99.78      1.14 o 
   6   6   1       37.80       39.00      0.52 o 
   7   6   1      567.04      588.63      3.83 o 
   8   6   1       23.45       23.13      0.56 o 
   9   6   1      306.99      308.25      2.91 o 
  10   6   1        8.92        8.86      0.34 o 
  11   6   1      138.28      129.46      1.94 o 
 -10   7   1        1.43        1.06      0.21 o 
  -9   7   1      427.06      438.79      4.73 o 
  -8   7   1      185.87      180.32      1.42 o 
  -7   7   1      180.68      165.78      1.37 o 
  -6   7   1       26.11       25.87      0.44 o 
  -5   7   1      277.27      265.28      1.79 o 
  -4   7   1      364.79      307.90      2.66 o 
  -3   7   1        0.29        0.91      0.19 o 
  -2   7   1       43.21       38.85      0.70 o 
  -1   7   1       86.05       77.47      0.97 o 
   0   7   1      141.86      143.30      1.50 o 
   1   7   1      327.24      306.09      2.86 o 
   2   7   1       15.69       13.68      0.44 o 
   3   7   1       24.46       28.19      0.66 o 
   4   7   1        0.18        1.11      0.23 o 
   5   7   1      312.97      289.14      1.91 o 
   6   7   1      162.83      143.05      1.08 o 
   7   7   1      164.84      151.02      1.41 o 
   8   7   1       51.28       56.51      0.82 o 
   9   7   1       25.42       21.93      0.50 o 
  10   7   1      181.23      177.63      2.17 o 
 -10   8   1       41.39       42.49      2.32 o 
  -9   8   1        0.11        1.47      0.19 o 
  -8   8   1       42.33       43.81      0.62 o 
  -7   8   1       62.03       56.82      0.72 o 
  -6   8   1        0.34        1.48      0.18 o 
  -5   8   1       63.38       65.90      0.75 o 
  -4   8   1       53.49       53.21      0.65 o 
  -3   8   1        9.10       11.74      0.36 o 
  -2   8   1       20.05       13.78      0.46 o 
  -1   8   1        1.90        1.33      0.25 o 
   0   8   1      167.73      176.23      1.67 o 
   1   8   1        3.73        3.28      0.23 o 
   2   8   1       10.35       12.77      0.47 o 
   3   8   1      135.31      141.70      1.35 o 
   4   8   1        3.02        4.59      0.22 o 
   5   8   1      283.80      261.12      1.78 o 
   6   8   1      128.97      123.05      1.12 o 
   7   8   1       11.06        9.36      0.35 o 
   8   8   1        5.95        6.24      0.39 o 
   9   8   1        6.51        6.66      0.34 o 
  10   8   1        1.27        1.29      0.27 o 
  -9   9   1       17.16       19.34      0.50 o 
  -8   9   1        6.67        4.97      0.26 o 
  -7   9   1       32.29       32.32      0.60 o 
  -6   9   1        3.17        4.76      0.28 o 
  -5   9   1       59.77       58.83      0.79 o 
  -4   9   1       20.22       16.37      0.48 o 
  -3   9   1     1146.83     1180.84      7.24 o 
  -2   9   1     1964.69     2040.72     12.19 o 
  -1   9   1      112.38      122.83      1.09 o 
   0   9   1      172.27      151.01      1.20 o 
   1   9   1       14.12       14.86      0.37 o 
   2   9   1       44.84       38.04      0.55 o 
   3   9   1      130.98      129.05      1.14 o 
   4   9   1       62.90       66.81      0.86 o 
   5   9   1      641.33      641.84      4.35 o 
   6   9   1       19.82       15.29      0.43 o 
   7   9   1      261.36      256.13      2.01 o 
   8   9   1       13.97       12.63      0.36 o 
   9   9   1       84.04       79.82      1.08 o 
  -8  10   1        3.99        4.65      0.34 o 
  -7  10   1       12.40       12.82      0.40 o 
  -6  10   1        9.25        8.77      0.37 o 
  -5  10   1        0.07        1.40      0.22 o 
  -4  10   1      107.46      148.38      1.62 o 
  -3  10   1      912.31      908.06      6.58 o 
  -2  10   1      721.23      831.04      5.95 o 
  -1  10   1       22.55       31.44      0.56 o 
   0  10   1       64.54       67.90      0.84 o 
   1  10   1        7.12        6.06      0.32 o 
   2  10   1      300.44      305.80      2.54 o 
   3  10   1       54.40       53.82      0.83 o 
   4  10   1      328.81      376.92      3.29 o 
   5  10   1     1504.34     1690.90     11.53 o 
   6  10   1      148.34      131.42      1.42 o 
   7  10   1        0.02        1.46      0.19 o 
   8  10   1       27.97       25.28      0.54 o 
  -7  11   1      134.87      136.79      1.51 o 
  -6  11   1        7.18        8.15      0.28 o 
  -5  11   1       19.28       19.40      0.41 o 
  -4  11   1       94.43       81.39      0.98 o 
  -3  11   1        1.78        2.62      0.23 o 
  -2  11   1       34.21       24.61      0.55 o 
  -1  11   1       20.78       21.62      0.59 o 
   0  11   1        7.00        7.75      0.43 o 
   1  11   1      273.03      268.37      2.86 o 
   2  11   1        0.24        0.58      0.19 o 
   3  11   1      225.86      238.23      2.18 o 
   4  11   1       89.80       88.14      1.08 o 
   5  11   1      117.44      112.92      1.19 o 
   6  11   1       16.12       19.62      0.42 o 
   7  11   1      443.97      453.99      3.67 o 
  -6  12   1        2.87        3.79      0.28 o 
  -5  12   1       75.77       83.37      1.02 o 
  -4  12   1       13.91       15.75      0.40 o 
  -3  12   1       85.00       91.19      1.12 o 
  -2  12   1      273.15      292.44      3.24 o 
  -1  12   1        0.06        0.70      0.27 o 
   0  12   1        2.75        3.12      0.44 o 
   1  12   1        8.50        8.05      1.04 o 
   2  12   1       11.42       10.53      0.45 o 
   3  12   1       87.08       89.93      1.18 o 
   4  12   1       11.59       11.98      0.35 o 
   5  12   1        9.41        9.68      0.38 o 
   6  12   1        6.71        6.55      0.33 o 
  -4  13   1       28.48       28.99      1.57 o 
  -3  13   1      146.72      146.03      2.93 o 
  -2  13   1        8.27       10.65      0.93 o 
  -1  13   1        5.75        4.58      0.38 o 
   0  13   1       26.30       29.06      0.81 o 
   1  13   1       15.94       17.76      0.74 o 
   2  13   1       23.07       23.26      0.97 o 
   3  13   1       16.81       19.93      0.87 o 
   4  13   1       12.09        8.61      1.00 o 
 -12   0   2        0.03        0.70      0.65 o 
 -11   0   2      306.49      317.09      7.11 o 
 -10   0   2      142.02      154.99      2.26 o 
  -9   0   2       84.74      104.57      1.43 o 
  -8   0   2      746.99      714.52      6.36 o 
  -7   0   2       78.03      105.58      1.48 o 
  -6   0   2     1589.99     1753.53     17.27 o 
  -5   0   2        0.30       11.88      0.91 o 
  -4   0   2      306.99      268.93      2.12 o 
  -3   0   2     2080.00     2325.10     14.52 o 
  -2   0   2      782.10      748.79      4.65 o 
  -1   0   2      513.63      529.64      3.54 o 
   0   0   2    20866.57        0.02      0.25 o 
   1   0   2     5931.54        0.07      0.21 o 
   3   0   2    22371.67       -0.07      0.66 o 
   4   0   2      154.48      134.33      1.25 o 
   5   0   2      908.40     1004.25      7.49 o 
   6   0   2     2643.34     2876.54     26.54 o 
   7   0   2        8.47        6.32      0.37 o 
   8   0   2      505.40      491.58      4.41 o 
   9   0   2       60.44       68.21      1.18 o 
  10   0   2      601.96      639.72      6.49 o 
  11   0   2      767.20      833.80     10.05 o 
  12   0   2      278.15      292.10      8.60 o 
 -12   1   2       30.92       31.25      1.23 o 
 -11   1   2        3.59        4.91      0.33 o 
 -10   1   2      469.50      481.19      3.97 o 
  -9   1   2        9.84        9.75      0.34 o 
  -8   1   2       30.08       24.69      0.46 o 
  -7   1   2      130.10      129.38      1.21 o 
  -6   1   2     2505.17     2752.90     19.11 o 
  -5   1   2     4615.55     5671.30     31.10 o 
  -4   1   2     1269.24     1299.88      6.25 o 
  -3   1   2      172.83      158.35      0.84 o 
  -1   1   2      492.36      489.27      2.59 o 
   0   1   2     3129.40     4007.64     63.13 o 
   1   1   2     3882.03     4685.22    110.26 o 
   3   1   2    18519.09       -0.19      0.24 o 
   4   1   2      641.68      641.17      3.39 o 
   5   1   2       16.58       26.32      0.41 o 
   6   1   2      107.32       95.89      0.99 o 
   7   1   2       21.12       27.17      0.47 o 
   8   1   2       34.18       29.93      0.48 o 
   9   1   2       11.96       14.59      0.44 o 
  10   1   2       21.71       24.12      0.59 o 
  11   1   2      174.41      185.38      2.18 o 
  12   1   2        0.01        0.41      0.28 o 
 -12   2   2        5.96        6.11      0.63 o 
 -11   2   2       32.72       37.43      0.78 o 
 -10   2   2       17.55       21.63      0.65 o 
  -9   2   2       34.21       30.79      0.60 o 
  -8   2   2        6.53        9.05      0.29 o 
  -7   2   2      207.12      177.61      1.59 o 
  -6   2   2      469.43      436.03      3.50 o 
  -5   2   2      158.78      170.20      1.34 o 
  -4   2   2     1025.62     1033.78      5.49 o 
  -3   2   2      604.54      589.32      3.05 o 
  -2   2   2     2844.00     3321.34     18.62 o 
  -1   2   2     1664.83     1866.79     10.97 o 
   0   2   2     3143.66     3939.73     35.07 o 
   1   2   2     1490.50     1552.02      8.79 o 
   2   2   2      897.49      811.49      4.05 o 
   3   2   2        1.56        2.50      0.19 o 
   4   2   2      219.57      198.22      1.30 o 
   5   2   2        9.98       10.65      0.29 o 
   6   2   2      331.46      314.93      2.59 o 
   7   2   2      453.01      415.76      2.74 o 
   8   2   2      122.04      102.04      1.00 o 
   9   2   2        0.68        1.54      0.30 o 
  10   2   2      143.70      143.17      1.54 o 
  11   2   2        0.90        1.38      0.23 o 
  12   2   2       63.09       73.89      1.44 o 
 -12   3   2       46.48       51.51      2.56 o 
 -11   3   2       34.40       44.86      0.80 o 
 -10   3   2       62.89       57.52      1.00 o 
  -9   3   2        1.07        1.73      0.25 o 
  -8   3   2      285.29      281.03      2.40 o 
  -7   3   2        0.00        0.98      0.22 o 
  -6   3   2       52.05       48.61      0.82 o 
  -5   3   2     2140.50     2349.39     14.96 o 
  -4   3   2        8.68        7.53      0.22 o 
  -3   3   2      176.01      167.47      1.07 o 
  -2   3   2        2.14        0.87      0.08 o 
  -1   3   2     1250.82     1394.78      8.46 o 
   0   3   2        5.00        6.76      0.18 o 
   1   3   2      575.66      611.09      3.90 o 
   2   3   2       73.39       63.26      0.55 o 
   3   3   2     1564.13     1684.35      9.98 o 
   4   3   2      104.24       99.72      0.85 o 
   5   3   2      271.38      276.91      2.08 o 
   6   3   2        0.93        1.12      0.32 o 
   7   3   2       34.63       36.49      0.55 o 
   8   3   2      121.64      106.18      1.06 o 
   9   3   2        0.01        0.80      0.18 o 
  10   3   2       12.28       13.97      0.48 o 
  11   3   2        0.03        0.40      0.16 o 
  12   3   2        7.55        7.80      0.59 o 
 -12   4   2      252.39      238.03      6.91 o 
 -11   4   2       42.80       43.24      0.73 o 
 -10   4   2      125.86      124.42      1.38 o 
  -9   4   2        6.59        7.64      0.36 o 
  -8   4   2       55.60       49.50      0.82 o 
  -7   4   2       96.26       86.82      1.15 o 
  -6   4   2      121.12      102.24      1.17 o 
  -5   4   2      889.73      879.29      7.03 o 
  -4   4   2     1485.93     1734.47     12.38 o 
  -3   4   2        0.46        1.70      0.17 o 
  -2   4   2     2103.45     2559.93     16.45 o 
  -1   4   2       10.22       12.03      0.23 o 
   0   4   2      297.60      284.19      2.14 o 
   1   4   2      106.76      124.00      1.13 o 
   2   4   2     1903.83     2126.94     14.44 o 
   3   4   2      252.24      275.86      2.05 o 
   4   4   2     2537.04     3019.65     19.86 o 
   5   4   2     1394.86     1455.49      9.61 o 
   6   4   2      645.74      636.73      4.83 o 
   7   4   2       41.95       51.76      0.67 o 
   8   4   2      133.86      116.86      1.34 o 
   9   4   2       81.75       72.10      0.97 o 
  10   4   2      101.01      112.25      1.42 o 
  11   4   2       51.33       51.99      0.78 o 
 -11   5   2      562.67      611.51      5.30 o 
 -10   5   2        9.89        8.61      0.72 o 
  -9   5   2      622.69      634.48      5.28 o 
  -8   5   2      731.59      730.70      5.24 o 
  -7   5   2       24.00       24.44      0.46 o 
  -6   5   2        2.93        4.05      0.27 o 
  -5   5   2     1192.23     1287.40     10.53 o 
  -4   5   2      974.65     1047.42      8.61 o 
  -3   5   2       11.14        5.52      0.27 o 
  -2   5   2       27.87       19.85      0.38 o 
  -1   5   2       98.39       81.19      0.82 o 
   0   5   2     6354.78     8949.33     69.80 o 
   1   5   2     2210.78     2530.78     17.09 o 
   2   5   2       44.06       54.37      0.81 o 
   3   5   2     1545.41     1611.70     11.04 o 
   4   5   2       35.69       37.95      0.63 o 
   5   5   2        8.88       12.90      0.41 o 
   6   5   2      351.55      330.41      2.37 o 
   7   5   2      509.76      495.87      3.31 o 
   8   5   2        3.82        3.71      0.25 o 
   9   5   2        5.34        5.54      0.32 o 
  10   5   2       37.14       39.24      0.65 o 
  11   5   2      310.82      303.70      2.95 o 
 -11   6   2       43.86       49.92      1.03 o 
 -10   6   2       47.00       52.94      0.90 o 
  -9   6   2      613.31      622.40      5.25 o 
  -8   6   2     1119.94     1145.92      7.00 o 
  -7   6   2       20.74       19.94      0.48 o 
  -6   6   2     1148.15     1070.56      5.55 o 
  -5   6   2      391.78      368.64      3.20 o 
  -4   6   2      142.33      138.70      1.66 o 
  -3   6   2       12.40        9.48      0.37 o 
  -2   6   2      972.10     1007.07      7.97 o 
  -1   6   2      417.39      437.25      3.80 o 
   0   6   2     1499.28     1811.97     13.93 o 
   1   6   2       21.23       23.22      0.51 o 
   2   6   2      380.10      398.22      3.71 o 
   3   6   2        8.35        4.96      0.26 o 
   4   6   2      135.02      134.01      1.56 o 
   5   6   2      394.19      379.18      2.79 o 
   6   6   2       93.54       95.67      0.90 o 
   7   6   2        0.69        1.40      0.20 o 
   8   6   2       53.76       50.02      0.77 o 
   9   6   2      403.06      418.97      3.12 o 
  10   6   2        6.09        5.67      0.29 o 
  11   6   2        2.79        3.11      0.33 o 
 -10   7   2       23.41       27.96      0.58 o 
  -9   7   2      131.10      147.62      1.53 o 
  -8   7   2        0.28        0.83      0.17 o 
  -7   7   2       77.77       79.47      0.84 o 
  -6   7   2       28.83       29.06      0.47 o 
  -5   7   2        1.98        5.21      0.24 o 
  -4   7   2       64.78       58.36      0.90 o 
  -3   7   2      624.37      615.11      5.37 o 
  -2   7   2        1.37        1.76      0.47 o 
  -1   7   2     1214.25     1301.11     10.65 o 
   0   7   2      159.48      152.58      1.85 o 
   1   7   2      120.17      124.27      1.46 o 
   2   7   2       44.82       38.42      0.76 o 
   3   7   2        4.21        8.12      0.35 o 
   4   7   2       96.07       94.85      1.00 o 
   5   7   2       90.53       82.14      0.76 o 
   6   7   2        0.92        3.99      0.29 o 
   7   7   2      205.26      195.92      1.67 o 
   8   7   2        0.85        2.10      0.27 o 
   9   7   2       19.49       17.09      0.58 o 
  10   7   2       12.99       12.19      0.37 o 
 -10   8   2        2.13        3.33      0.53 o 
  -9   8   2      124.83      111.67      1.49 o 
  -8   8   2        0.40        1.54      0.33 o 
  -7   8   2      202.34      193.71      1.56 o 
  -6   8   2      207.68      187.57      1.53 o 
  -5   8   2      131.22      112.47      1.11 o 
  -4   8   2        0.44        1.49      0.27 o 
  -3   8   2      117.19      117.60      1.22 o 
  -2   8   2       42.01       48.93      0.81 o 
  -1   8   2      269.01      253.55      2.22 o 
   0   8   2       66.64       49.76      0.79 o 
   1   8   2       25.33       19.72      0.52 o 
   2   8   2     1116.52     1092.42      7.65 o 
   3   8   2        2.16        2.42      0.21 o 
   4   8   2       35.77       36.07      0.55 o 
   5   8   2       13.36       12.21      0.37 o 
   6   8   2       16.05       19.07      0.47 o 
   7   8   2       34.26       29.48      0.61 o 
   8   8   2       15.29       15.52      0.49 o 
   9   8   2        8.70       10.56      0.38 o 
  10   8   2       65.49       66.55      3.00 o 
  -9   9   2        3.58        3.38      0.26 o 
  -8   9   2      239.63      216.46      1.87 o 
  -7   9   2       16.99       16.60      0.40 o 
  -6   9   2      204.89      185.18      1.66 o 
  -5   9   2      131.58      128.97      1.35 o 
  -4   9   2        8.19        9.88      0.38 o 
  -3   9   2      298.41      271.41      2.01 o 
  -2   9   2     3656.85     4174.08     23.90 o 
  -1   9   2       55.85       56.10      0.63 o 
   0   9   2      449.88      453.94      2.61 o 
   1   9   2      314.54      293.43      2.03 o 
   2   9   2       54.28       46.99      0.63 o 
   3   9   2      187.48      187.20      1.50 o 
   4   9   2       25.89       24.24      0.52 o 
   5   9   2      201.75      193.76      1.64 o 
   6   9   2      437.38      415.36      2.88 o 
   7   9   2       79.57       69.92      0.84 o 
   8   9   2       78.85       76.92      0.85 o 
   9   9   2        3.02        2.76      0.24 o 
  -8  10   2       18.34       19.44      0.43 o 
  -7  10   2       69.33       72.18      0.88 o 
  -6  10   2        0.82        1.61      0.21 o 
  -5  10   2      294.12      278.64      2.59 o 
  -4  10   2      350.93      321.17      2.84 o 
  -3  10   2       44.38       37.21      0.70 o 
  -2  10   2     2292.51     2379.45     16.35 o 
  -1  10   2      301.71      266.51      2.35 o 
   0  10   2      476.32      492.54      3.84 o 
   1  10   2       12.20        9.55      0.47 o 
   2  10   2      233.56      223.98      1.96 o 
   3  10   2       30.50       34.99      0.74 o 
   4  10   2     1122.07     1141.14      7.69 o 
   5  10   2      628.05      629.94      4.49 o 
   6  10   2      907.71      896.62      6.40 o 
   7  10   2     1237.47     1276.08      8.98 o 
   8  10   2       18.89       19.57      0.49 o 
  -7  11   2       43.31       37.91      0.61 o 
  -6  11   2       31.05       30.97      0.51 o 
  -5  11   2        2.77        4.84      0.26 o 
  -4  11   2      146.07      133.45      1.42 o 
  -3  11   2       10.72        9.68      0.41 o 
  -2  11   2      426.45      352.56      2.89 o 
  -1  11   2      894.63      904.90      7.59 o 
   0  11   2      144.39      134.98      2.04 o 
   1  11   2       35.00       31.56      0.74 o 
   2  11   2       77.09       71.18      1.00 o 
   3  11   2       12.44       15.73      0.46 o 
   4  11   2      165.83      168.17      1.62 o 
   5  11   2       41.43       51.74      0.76 o 
   6  11   2      262.66      266.93      2.62 o 
   7  11   2      334.90      340.14      3.86 o 
  -6  12   2       21.23       19.19      0.64 o 
  -5  12   2        9.82       11.18      0.39 o 
  -4  12   2      160.49      152.39      1.66 o 
  -3  12   2       50.87       46.16      0.84 o 
  -2  12   2       16.05       16.48      0.57 o 
  -1  12   2       21.67       27.92      0.76 o 
   0  12   2      185.84      189.11      2.48 o 
   1  12   2       38.14       36.90      0.77 o 
   2  12   2       22.62       23.24      0.60 o 
   3  12   2        5.91        5.43      0.29 o 
   4  12   2      207.03      192.42      1.70 o 
   5  12   2        0.71        2.10      0.19 o 
   6  12   2      173.79      161.71      2.82 o 
  -4  13   2        1.00        1.47      0.57 o 
  -3  13   2       16.48       17.87      0.92 o 
  -2  13   2       76.90       75.36      2.49 o 
  -1  13   2       14.09       13.32      0.60 o 
   0  13   2       28.57       31.91      0.92 o 
   1  13   2        8.14        7.34      0.48 o 
   2  13   2      142.57      162.38      3.89 o 
   3  13   2       10.48       10.76      0.60 o 
   4  13   2       13.95       16.41      1.24 o 
 -12   1   3       42.05       38.89      1.67 o 
 -11   1   3      132.64      135.46      2.24 o 
 -10   1   3       43.47       40.17      0.79 o 
  -9   1   3       13.12       15.07      0.39 o 
  -8   1   3      112.60      105.34      0.95 o 
  -7   1   3      402.50      378.37      2.71 o 
  -6   1   3     1043.43     1166.89      8.46 o 
  -5   1   3       27.49       25.37      0.40 o 
  -4   1   3     2286.38     2661.88     13.31 o 
  -3   1   3       37.04       24.78      0.25 o 
  -2   1   3      402.72      341.79      1.62 o 
  -1   1   3      912.09      952.95      4.50 o 
   0   1   3     5365.05     7286.77    197.57 o 
   1   1   3       59.69       46.47      0.31 o 
   3   1   3      399.46      410.21      2.74 o 
   4   1   3     1226.65     1364.64      7.21 o 
   5   1   3     1562.11     1746.46     10.43 o 
   6   1   3      257.56      257.40      2.09 o 
   7   1   3      105.64       99.71      0.99 o 
   8   1   3      332.38      321.56      2.11 o 
   9   1   3       36.90       36.52      0.63 o 
  10   1   3        4.84        4.65      0.31 o 
  11   1   3       83.48       77.21      0.98 o 
 -12   2   3       60.08       59.54      1.99 o 
 -11   2   3       12.11        9.19      0.44 o 
 -10   2   3        2.60        3.19      0.63 o 
  -9   2   3       40.99       40.65      0.72 o 
  -8   2   3       78.08       63.11      0.75 o 
  -7   2   3       54.57       58.05      0.74 o 
  -6   2   3       50.57       46.54      0.71 o 
  -5   2   3      579.03      612.41      4.31 o 
  -4   2   3      142.49      131.01      0.91 o 
  -3   2   3      155.48      165.44      1.02 o 
  -2   2   3      862.87      922.05      4.42 o 
  -1   2   3      629.21      681.61      3.87 o 
   0   2   3      271.83      245.31      1.60 o 
   1   2   3      286.09      266.61      1.63 o 
   2   2   3     1886.47     2013.67      9.17 o 
   3   2   3      315.19      318.74      1.80 o 
   4   2   3      178.03      200.68      1.42 o 
   5   2   3     1766.53     1928.42     12.49 o 
   6   2   3      644.67      604.77      4.59 o 
   7   2   3       19.02       16.76      0.39 o 
   8   2   3       68.97       67.89      0.77 o 
   9   2   3      532.04      532.74      3.45 o 
  10   2   3       71.65       78.50      0.92 o 
  11   2   3       16.80       13.64      0.49 o 
  12   2   3       16.75       21.81      1.13 o 
 -12   3   3        4.00        5.54      0.65 o 
 -11   3   3      678.09      755.41      6.45 o 
 -10   3   3      322.93      319.97      3.21 o 
  -9   3   3       81.67       71.04      0.94 o 
  -8   3   3      115.78      105.60      1.11 o 
  -7   3   3        4.75        4.71      0.28 o 
  -6   3   3       30.88       27.73      0.59 o 
  -5   3   3      129.98      117.97      1.09 o 
  -4   3   3       26.01       21.64      0.33 o 
  -3   3   3       63.18       61.68      0.57 o 
  -2   3   3     1097.24     1061.83      6.02 o 
  -1   3   3      450.33      400.90      2.47 o 
   0   3   3     2763.48     3278.18     19.57 o 
   1   3   3     1503.95     1641.92     10.00 o 
   2   3   3      193.37      178.98      1.29 o 
   3   3   3      111.39       81.45      0.69 o 
   4   3   3       25.15       19.44      0.34 o 
   5   3   3      787.98      785.49      5.43 o 
   6   3   3      481.12      446.38      3.77 o 
   7   3   3        7.05        5.95      0.28 o 
   8   3   3       88.29       86.51      0.92 o 
   9   3   3      438.48      451.66      2.95 o 
  10   3   3       83.85       81.09      1.11 o 
  11   3   3       13.08       15.30      0.48 o 
 -11   4   3      135.47      131.53      1.54 o 
 -10   4   3      510.35      533.99      4.53 o 
  -9   4   3      243.30      239.09      2.21 o 
  -8   4   3        9.82        8.25      0.40 o 
  -7   4   3      105.78       93.49      1.03 o 
  -6   4   3       53.23       44.06      0.77 o 
  -5   4   3       75.76       95.58      1.07 o 
  -4   4   3      955.08     1025.55      7.86 o 
  -3   4   3     1182.01     1315.75      8.57 o 
  -2   4   3     1155.14     1340.10      9.11 o 
  -1   4   3     1886.58     2221.40     13.84 o 
   0   4   3      102.13       72.06      0.77 o 
   1   4   3      857.15      865.50      5.78 o 
   2   4   3       76.70       72.24      0.86 o 
   3   4   3       48.38       59.20      0.69 o 
   4   4   3      618.90      641.64      4.40 o 
   5   4   3      306.64      276.51      2.38 o 
   6   4   3        0.78        1.97      0.20 o 
   7   4   3      528.79      523.53      3.28 o 
   8   4   3        1.77        2.77      0.24 o 
   9   4   3       12.84       12.73      0.46 o 
  10   4   3        0.52        1.18      0.24 o 
  11   4   3        3.65        5.55      0.31 o 
 -11   5   3      112.01      116.23      1.44 o 
 -10   5   3       31.05       25.35      0.62 o 
  -9   5   3      184.49      187.92      1.81 o 
  -8   5   3      703.79      702.86      4.80 o 
  -7   5   3      161.92      146.94      1.26 o 
  -6   5   3      128.85      115.70      1.20 o 
  -5   5   3       10.02       12.61      0.48 o 
  -4   5   3      507.07      567.88      5.11 o 
  -3   5   3       24.19       30.38      0.51 o 
  -2   5   3      411.29      482.29      3.93 o 
  -1   5   3        1.34        5.51      0.23 o 
   0   5   3     2017.42     2345.61     16.29 o 
   1   5   3      805.53      907.19      6.76 o 
   2   5   3      728.96      703.23      5.91 o 
   3   5   3      247.39      279.15      2.32 o 
   4   5   3      569.55      590.81      4.57 o 
   5   5   3      679.95      733.46      5.45 o 
   6   5   3        1.68        3.17      0.28 o 
   7   5   3       83.67       93.72      1.01 o 
   8   5   3       25.31       29.57      0.57 o 
   9   5   3      169.40      174.48      1.65 o 
  10   5   3       34.48       31.13      0.59 o 
  11   5   3        0.02        0.81      0.21 o 
 -11   6   3       18.55       17.92      0.66 o 
 -10   6   3       47.64       56.16      0.98 o 
  -9   6   3      227.14      221.44      2.19 o 
  -8   6   3     1386.74     1399.30      8.63 o 
  -7   6   3        0.05        1.58      0.21 o 
  -6   6   3      635.26      563.29      3.53 o 
  -5   6   3      803.28      769.97      5.56 o 
  -4   6   3       53.91       60.03      0.87 o 
  -3   6   3       68.99       80.19      0.96 o 
  -2   6   3       30.20       32.02      0.57 o 
  -1   6   3        1.56        2.02      0.21 o 
   0   6   3     1501.87     1820.18     14.86 o 
   1   6   3        0.93        3.91      0.50 o 
   2   6   3      439.41      460.09      4.45 o 
   3   6   3      225.45      248.23      2.14 o 
   4   6   3       23.50       23.87      0.54 o 
   5   6   3      137.75      128.61      1.15 o 
   6   6   3        3.32        3.51      0.23 o 
   7   6   3        2.36        1.41      0.21 o 
   8   6   3      216.03      197.38      1.73 o 
   9   6   3      376.65      384.01      3.08 o 
  10   6   3      108.11      110.50      1.27 o 
 -10   7   3      241.66      248.95      3.28 o 
  -9   7   3      102.94       99.26      1.15 o 
  -8   7   3        8.54        7.16      0.37 o 
  -7   7   3       74.86       77.74      0.92 o 
  -6   7   3      583.43      550.50      3.37 o 
  -5   7   3       27.89       30.36      0.50 o 
  -4   7   3        0.22        0.61      0.18 o 
  -3   7   3      819.31      845.39      6.39 o 
  -2   7   3        0.49        0.69      0.21 o 
  -1   7   3      112.21      118.15      1.66 o 
   0   7   3      461.81      447.70      4.05 o 
   1   7   3      381.57      331.32      3.43 o 
   2   7   3        2.71        2.71      0.30 o 
   3   7   3      562.82      550.64      4.01 o 
   4   7   3       15.61       13.39      0.36 o 
   5   7   3        0.68        2.10      0.20 o 
   6   7   3        0.07        1.14      0.18 o 
   7   7   3       41.10       40.95      0.68 o 
   8   7   3       11.09       10.80      0.52 o 
   9   7   3      165.76      162.87      1.66 o 
  10   7   3        0.82        1.07      0.17 o 
 -10   8   3       54.11       55.31      2.38 o 
  -9   8   3      298.92      290.94      2.51 o 
  -8   8   3        1.51        2.08      0.20 o 
  -7   8   3       12.63       11.93      0.40 o 
  -6   8   3       13.46       17.58      0.48 o 
  -5   8   3      430.97      394.82      2.86 o 
  -4   8   3      420.39      403.49      2.91 o 
  -3   8   3       20.60       21.81      0.48 o 
  -2   8   3      380.07      367.78      2.88 o 
  -1   8   3      217.25      165.79      1.77 o 
   0   8   3        3.67        5.24      0.30 o 
   1   8   3     1076.32     1134.68      8.20 o 
   2   8   3      149.55      131.99      1.25 o 
   3   8   3        8.02        8.68      0.32 o 
   4   8   3      186.38      158.20      1.28 o 
   5   8   3       11.59        9.96      0.36 o 
   6   8   3      379.74      368.65      2.82 o 
   7   8   3      115.85      123.63      1.30 o 
   8   8   3       40.58       36.91      0.69 o 
   9   8   3       30.32       28.77      0.54 o 
  -9   9   3      127.14      122.15      1.85 o 
  -8   9   3      160.34      144.26      1.33 o 
  -7   9   3        6.72        7.67      0.30 o 
  -6   9   3       30.09       22.75      0.51 o 
  -5   9   3       29.27       32.32      0.62 o 
  -4   9   3       19.61       21.22      0.52 o 
  -3   9   3      156.47      168.89      1.43 o 
  -2   9   3      891.79      889.51      5.57 o 
  -1   9   3      129.95      119.61      1.11 o 
   0   9   3     3328.04     3633.14     19.15 o 
   1   9   3      661.14      687.99      4.68 o 
   2   9   3       54.84       53.18      0.69 o 
   3   9   3      158.90      150.85      1.30 o 
   4   9   3        0.04        1.71      0.41 o 
   5   9   3       17.31       18.33      0.50 o 
   6   9   3        1.35        1.15      0.19 o 
   7   9   3       22.65       19.00      0.44 o 
   8   9   3      111.00      106.96      1.23 o 
   9   9   3      166.07      155.59      2.53 o 
  -8  10   3       37.73       34.49      0.58 o 
  -7  10   3        6.69        7.44      0.30 o 
  -6  10   3       65.98       57.93      0.80 o 
  -5  10   3        1.66        1.12      0.21 o 
  -4  10   3      388.59      395.72      3.30 o 
  -3  10   3       17.61       19.75      0.46 o 
  -2  10   3       61.52       76.27      0.86 o 
  -1  10   3        4.02        1.77      0.43 o 
   0  10   3       27.70       27.20      0.58 o 
   1  10   3       96.14      109.98      1.22 o 
   2  10   3      279.59      284.79      2.26 o 
   3  10   3      101.38      117.86      1.16 o 
   4  10   3        0.70        2.06      0.27 o 
   5  10   3       42.84       41.36      0.64 o 
   6  10   3       51.28       55.84      0.73 o 
   7  10   3      287.73      310.57      2.76 o 
   8  10   3      352.21      352.38      5.57 o 
  -7  11   3       18.40       20.40      0.53 o 
  -6  11   3        9.74        9.57      0.30 o 
  -5  11   3       18.61       22.04      0.46 o 
  -4  11   3        0.96        1.73      0.19 o 
  -3  11   3       80.98       77.69      1.06 o 
  -2  11   3      135.08      103.37      1.31 o 
  -1  11   3       19.69       12.66      0.56 o 
   0  11   3       42.10       56.87      1.27 o 
   1  11   3       40.03       37.70      0.80 o 
   2  11   3        0.25        1.19      0.21 o 
   3  11   3       47.05       48.02      0.82 o 
   4  11   3       24.46       22.38      0.56 o 
   5  11   3       27.13       31.45      0.71 o 
   6  11   3       13.11       12.86      0.40 o 
   7  11   3      229.87      219.04      5.91 o 
  -6  12   3       41.83       36.36      1.09 o 
  -5  12   3       28.12       27.14      0.65 o 
  -4  12   3        0.05        0.88      0.20 o 
  -3  12   3       28.66       32.87      0.75 o 
  -2  12   3       58.18       63.44      1.12 o 
  -1  12   3      131.46      145.89      2.27 o 
   0  12   3        0.11        0.61      0.30 o 
   1  12   3        4.37        4.43      0.39 o 
   2  12   3        0.06        0.93      0.25 o 
   3  12   3        0.02        0.64      0.20 o 
   4  12   3       71.52       75.77      1.00 o 
   5  12   3      157.39      156.06      1.75 o 
  -3  13   3      240.83      251.64      4.67 o 
  -2  13   3       11.11       11.29      0.63 o 
  -1  13   3       13.39       15.58      1.07 o 
   0  13   3       19.52       22.02      0.88 o 
   1  13   3      364.65      379.60      6.13 o 
   2  13   3       52.41       57.25      1.28 o 
   3  13   3        0.46        2.24      0.34 o 
 -12   0   4       19.13       19.96      1.83 o 
 -11   0   4       99.10      105.02      2.15 o 
 -10   0   4       30.20       31.07      1.28 o 
  -9   0   4      665.65      638.20      6.12 o 
  -8   0   4        0.80        3.31      0.38 o 
  -7   0   4     1033.83     1111.45      9.58 o 
  -6   0   4      661.84      666.97      7.44 o 
  -5   0   4        7.38        9.94      0.38 o 
  -4   0   4      593.81      616.88      4.79 o 
  -3   0   4     1657.41     1653.26     11.57 o 
  -1   0   4       17.60       17.65      0.30 o 
   0   0   4      388.12      385.26      3.04 o 
   1   0   4     3315.07     4166.13     34.81 o 
   2   0   4     4423.47     5853.61     67.23 o 
   3   0   4     6044.48     8714.15    196.70 o 
   4   0   4      420.52      432.12      3.92 o 
   5   0   4     4038.63     5056.98     39.91 o 
   6   0   4      452.06      426.50      4.71 o 
   7   0   4      280.49      275.91      2.82 o 
   8   0   4      407.53      393.24      3.78 o 
   9   0   4        7.76        7.69      0.48 o 
  10   0   4       67.15       61.92      1.54 o 
  11   0   4      319.21      328.60      4.88 o 
 -12   1   4      162.72      160.70      5.87 o 
 -11   1   4       30.58       32.70      1.03 o 
 -10   1   4      114.72      113.29      1.43 o 
  -9   1   4      105.24       99.67      1.43 o 
  -8   1   4       47.10       33.13      0.57 o 
  -7   1   4       36.63       42.53      0.64 o 
  -6   1   4      425.28      435.59      3.45 o 
  -5   1   4      582.57      575.83      3.93 o 
  -4   1   4     2768.59     3385.68     17.75 o 
  -3   1   4     5860.77     8045.11     58.96 o 
  -2   1   4     2931.59     3227.81     16.72 o 
  -1   1   4      125.07      118.73      0.69 o 
   0   1   4     1013.46     1019.52      4.77 o 
   1   1   4       30.55       26.14      0.25 o 
   2   1   4     7101.81    10244.42    123.18 o 
   3   1   4     1012.72     1031.20      5.80 o 
   4   1   4     6337.70     8904.74     53.53 o 
   5   1   4     8745.38    12994.13     88.37 o 
   6   1   4       11.33        9.96      0.40 o 
   7   1   4      104.65       86.26      0.89 o 
   8   1   4       41.02       41.71      0.61 o 
   9   1   4       37.22       38.64      0.66 o 
  10   1   4       98.61       97.51      1.10 o 
  11   1   4       33.72       30.57      0.53 o 
 -12   2   4        0.13        0.69      0.39 o 
 -11   2   4        1.17        1.40      0.28 o 
 -10   2   4        5.49        8.78      0.52 o 
  -9   2   4        7.81        6.83      0.34 o 
  -8   2   4      290.59      284.70      2.19 o 
  -7   2   4      123.04      110.97      1.16 o 
  -6   2   4      303.03      279.61      2.47 o 
  -5   2   4      296.31      301.77      2.41 o 
  -4   2   4      806.14      839.43      5.08 o 
  -3   2   4       58.88       52.03      0.44 o 
  -2   2   4     1036.94     1040.99      5.27 o 
  -1   2   4     1184.56     1253.34      6.68 o 
   0   2   4       11.50       11.25      0.20 o 
   1   2   4      423.36      424.99      2.34 o 
   2   2   4        4.52        3.65      0.13 o 
   3   2   4       77.09       85.08      0.69 o 
   4   2   4      589.22      646.58      4.11 o 
   5   2   4      990.40     1053.67      7.32 o 
   6   2   4        8.10       11.35      0.38 o 
   7   2   4        0.06        1.06      0.19 o 
   8   2   4       38.51       36.56      0.56 o 
   9   2   4       92.45       93.18      1.04 o 
  10   2   4       29.54       32.31      0.56 o 
  11   2   4        0.98        0.71      0.19 o 
 -12   3   4       14.59       15.81      0.75 o 
 -11   3   4      210.36      229.52      2.33 o 
 -10   3   4      204.82      201.43      2.13 o 
  -9   3   4       53.45       55.34      0.78 o 
  -8   3   4      542.39      501.74      3.50 o 
  -7   3   4      104.29       90.98      1.17 o 
  -6   3   4      517.54      507.22      4.22 o 
  -5   3   4       17.81       19.38      0.41 o 
  -4   3   4      177.15      147.42      1.26 o 
  -3   3   4      141.78      167.72      1.32 o 
  -2   3   4        3.64        8.36      0.20 o 
  -1   3   4      958.77     1009.89      6.20 o 
   0   3   4       18.32       34.64      0.42 o 
   1   3   4      126.31      141.74      1.11 o 
   2   3   4      394.55      352.99      2.27 o 
   3   3   4      342.00      346.76      2.35 o 
   4   3   4      130.69      128.70      1.18 o 
   5   3   4       76.69       88.64      1.21 o 
   6   3   4       13.74       14.76      0.44 o 
   7   3   4     1805.24     1892.82     10.52 o 
   8   3   4       10.12       11.56      0.39 o 
   9   3   4      168.04      169.48      1.57 o 
  10   3   4       29.25       28.08      0.69 o 
  11   3   4       41.36       41.94      0.75 o 
 -11   4   4     1032.20     1181.90     10.70 o 
 -10   4   4      986.76     1040.22      9.65 o 
  -9   4   4        0.74        2.05      0.43 o 
  -8   4   4      620.13      624.00      4.85 o 
  -7   4   4      302.11      296.94      2.18 o 
  -6   4   4       21.91       17.95      0.53 o 
  -5   4   4       41.14       33.41      0.66 o 
  -4   4   4       28.67       27.72      0.50 o 
  -3   4   4      790.89      817.22      5.67 o 
  -2   4   4     6732.21     9899.50     86.76 o 
  -1   4   4      930.31     1076.04      7.11 o 
   0   4   4      781.61      931.29      6.52 o 
   1   4   4      250.93      216.33      1.82 o 
   2   4   4      378.68      393.83      2.98 o 
   3   4   4       29.05       30.07      0.43 o 
   4   4   4       56.73       58.93      0.72 o 
   5   4   4      119.46      112.06      1.32 o 
   6   4   4        1.81        5.74      0.29 o 
   7   4   4      536.84      528.46      3.27 o 
   8   4   4       69.81       70.59      0.80 o 
   9   4   4       35.46       37.31      0.68 o 
  10   4   4       10.13        8.26      0.36 o 
  11   4   4       25.47       30.53      0.62 o 
 -11   5   4      285.04      310.06      3.59 o 
 -10   5   4      174.52      179.86      1.96 o 
  -9   5   4      663.30      709.31      5.25 o 
  -8   5   4      309.64      302.00      2.38 o 
  -7   5   4      365.85      361.72      2.60 o 
  -6   5   4       14.33       14.24      0.65 o 
  -5   5   4      214.24      207.57      2.14 o 
  -4   5   4        0.75        4.24      0.61 o 
  -3   5   4     1407.70     1566.09     12.03 o 
  -2   5   4     1026.64     1012.52      8.23 o 
  -1   5   4       75.10       86.14      1.08 o 
   0   5   4       26.26       27.30      0.54 o 
   1   5   4       29.37       39.90      0.67 o 
   2   5   4      132.38      118.37      1.51 o 
   3   5   4      344.16      365.42      2.78 o 
   4   5   4      373.74      392.73      3.18 o 
   5   5   4      266.19      257.64      2.09 o 
   6   5   4       16.48       21.99      0.46 o 
   7   5   4       89.23       81.53      1.00 o 
   8   5   4       87.86       87.26      1.02 o 
   9   5   4      267.92      264.56      2.19 o 
  10   5   4       46.81       51.56      0.77 o 
  11   5   4       13.21       12.62      1.32 o 
 -11   6   4        8.43        7.00      0.48 o 
 -10   6   4        0.04        0.67      0.20 o 
  -9   6   4      146.34      142.69      1.37 o 
  -8   6   4      377.70      365.90      2.63 o 
  -7   6   4      447.86      428.80      3.05 o 
  -6   6   4     2881.38     3093.89     17.55 o 
  -5   6   4      578.41      529.93      4.10 o 
  -4   6   4     1126.26     1141.58      8.85 o 
  -3   6   4      115.49      136.19      1.51 o 
  -2   6   4      245.04      274.49      2.88 o 
  -1   6   4       39.98       37.12      0.76 o 
   0   6   4     1862.73     2183.19     17.53 o 
   1   6   4      649.30      613.92      5.92 o 
   2   6   4     2159.01     2423.50     18.97 o 
   3   6   4     1259.61     1284.88     10.58 o 
   4   6   4        0.32        1.23      0.23 o 
   5   6   4        8.70        8.59      0.40 o 
   6   6   4      309.36      288.98      2.36 o 
   7   6   4       11.96       10.35      0.40 o 
   8   6   4        2.77        2.14      0.23 o 
   9   6   4      220.16      210.74      2.00 o 
  10   6   4       21.24       23.40      0.48 o 
 -10   7   4       23.33       24.05      0.71 o 
  -9   7   4        1.67        2.58      0.23 o 
  -8   7   4       50.53       51.16      0.73 o 
  -7   7   4      116.26      104.31      1.11 o 
  -6   7   4      644.48      614.72      4.12 o 
  -5   7   4        0.93        2.22      0.30 o 
  -4   7   4       15.91       19.19      0.48 o 
  -3   7   4      103.76       89.52      1.10 o 
  -2   7   4        0.46        1.26      0.21 o 
  -1   7   4      153.22      155.73      2.08 o 
   0   7   4      250.05      259.63      2.96 o 
   1   7   4        6.21        8.44      0.61 o 
   2   7   4       69.44       59.74      1.02 o 
   3   7   4       17.86       23.09      0.54 o 
   4   7   4        0.79        1.52      0.20 o 
   5   7   4      421.96      437.16      3.30 o 
   6   7   4       41.54       46.92      0.84 o 
   7   7   4        3.82        3.80      0.28 o 
   8   7   4        1.47        1.09      0.21 o 
   9   7   4       10.05       10.72      0.38 o 
  10   7   4       23.37       23.29      0.61 o 
 -10   8   4       34.08       39.75      1.84 o 
  -9   8   4      232.26      236.61      2.00 o 
  -8   8   4      220.48      202.45      1.75 o 
  -7   8   4       30.07       21.84      0.52 o 
  -6   8   4      644.14      622.01      4.72 o 
  -5   8   4      134.08      141.24      1.44 o 
  -4   8   4       85.56       91.30      0.98 o 
  -3   8   4        6.17        4.53      0.28 o 
  -2   8   4        1.14        2.91      0.28 o 
  -1   8   4      661.53      692.26      5.75 o 
   0   8   4      498.88      449.83      3.52 o 
   1   8   4       32.42       28.47      0.61 o 
   2   8   4      752.22      714.50      4.98 o 
   3   8   4       31.06       32.04      0.51 o 
   4   8   4      222.59      213.10      1.57 o 
   5   8   4      191.83      192.66      1.79 o 
   6   8   4       45.37       42.10      0.74 o 
   7   8   4       27.70       26.89      0.56 o 
   8   8   4        0.95        0.78      0.19 o 
   9   8   4       19.32       19.95      0.46 o 
  -9   9   4       17.41       13.12      0.49 o 
  -8   9   4       89.85       80.57      0.83 o 
  -7   9   4       15.54       12.23      0.38 o 
  -6   9   4      455.48      437.60      3.20 o 
  -5   9   4       14.08       13.02      0.46 o 
  -4   9   4       80.50       75.46      1.03 o 
  -3   9   4      131.40      119.64      1.19 o 
  -2   9   4     1418.48     1438.78      9.60 o 
  -1   9   4      275.04      264.94      2.38 o 
   0   9   4     2416.20     2597.34     16.05 o 
   1   9   4      560.62      548.78      3.82 o 
   2   9   4      194.44      182.28      1.58 o 
   3   9   4      123.62      131.58      1.31 o 
   4   9   4      294.87      281.81      2.42 o 
   5   9   4        4.08        4.41      0.27 o 
   6   9   4      299.90      296.60      2.37 o 
   7   9   4       54.45       56.21      0.79 o 
   8   9   4      168.57      172.01      1.87 o 
   9   9   4      105.36       94.39      3.68 o 
  -8  10   4       21.84       13.67      0.44 o 
  -7  10   4      251.36      246.09      2.23 o 
  -6  10   4       67.29       70.00      0.83 o 
  -5  10   4        0.69        1.89      0.19 o 
  -4  10   4        1.60        2.79      0.27 o 
  -3  10   4      121.27      113.42      1.13 o 
  -2  10   4      244.06      224.59      2.02 o 
  -1  10   4      226.23      195.75      2.47 o 
   0  10   4      494.84      502.62      4.41 o 
   1  10   4       16.16       19.85      0.53 o 
   2  10   4      192.56      204.92      1.87 o 
   3  10   4        5.13        4.10      0.27 o 
   4  10   4       49.37       48.13      0.74 o 
   5  10   4        7.87        7.19      0.31 o 
   6  10   4      407.12      404.57      3.34 o 
   7  10   4      585.30      572.10      4.88 o 
   8  10   4        5.72        6.60      0.93 o 
  -7  11   4        0.04        0.63      0.17 o 
  -6  11   4       36.65       36.93      0.63 o 
  -5  11   4      166.96      167.55      1.75 o 
  -4  11   4       10.68        9.78      0.38 o 
  -3  11   4       32.22       28.47      0.65 o 
  -2  11   4      484.43      454.30      5.00 o 
  -1  11   4      451.15      428.63      5.16 o 
   0  11   4      105.06       78.21      1.82 o 
   1  11   4      786.88      761.56      7.50 o 
   2  11   4       88.26       93.55      1.21 o 
   3  11   4      135.41      126.52      1.41 o 
   4  11   4       55.39       50.53      0.86 o 
   5  11   4       41.68       43.25      0.74 o 
   6  11   4      499.35      467.64      4.24 o 
   7  11   4      561.63      597.08     16.19 o 
  -5  12   4       64.81       66.67      1.20 o 
  -4  12   4        5.02        5.03      0.43 o 
  -3  12   4       53.78       53.23      0.97 o 
  -2  12   4        4.10        5.31      0.42 o 
  -1  12   4      160.05      162.42      2.46 o 
   0  12   4      159.44      157.13      2.96 o 
   1  12   4       28.28       27.95      0.86 o 
   2  12   4       26.94       28.56      0.75 o 
   3  12   4        1.73        2.64      0.25 o 
   4  12   4      102.91      106.30      1.55 o 
   5  12   4       86.16       80.13      1.97 o 
  -3  13   4      174.20      182.54      5.18 o 
  -2  13   4        9.96        9.08      0.67 o 
  -1  13   4       83.52       82.04      1.89 o 
   0  13   4        1.61        1.10      0.37 o 
   1  13   4        0.10        0.68      0.35 o 
   2  13   4      202.44      215.83      4.52 o 
 -12   1   5        1.72        2.04      0.70 o 
 -11   1   5        0.57        1.45      0.28 o 
 -10   1   5       67.38       69.94      1.22 o 
  -9   1   5       49.10       41.00      0.74 o 
  -8   1   5       11.29       13.50      0.42 o 
  -7   1   5      218.96      212.10      1.82 o 
  -6   1   5        1.00        1.45      0.17 o 
  -5   1   5       41.37       29.52      0.50 o 
  -4   1   5     1975.96     2421.59     13.23 o 
  -3   1   5     2921.66     3703.42     19.52 o 
  -2   1   5      309.71      310.14      1.88 o 
  -1   1   5      379.71      373.31      1.97 o 
   0   1   5       93.50       81.67      0.56 o 
   1   1   5     1930.71     2067.52     10.42 o 
   2   1   5      187.26      193.88      1.26 o 
   3   1   5      323.75      320.87      2.23 o 
   4   1   5     4898.91     6428.16     38.91 o 
   5   1   5     3515.15     4264.47     30.09 o 
   6   1   5      123.75      112.31      1.24 o 
   7   1   5     1176.17     1220.67      7.15 o 
   8   1   5        0.50        0.52      0.19 o 
   9   1   5       10.41       10.18      0.42 o 
  10   1   5        3.94        3.88      0.31 o 
  11   1   5        9.49        7.57      0.31 o 
 -12   2   5       85.03      105.14      3.75 o 
 -11   2   5        0.39        1.86      0.35 o 
 -10   2   5     1010.61     1054.69      7.57 o 
  -9   2   5        8.47        7.89      0.36 o 
  -8   2   5      478.92      500.02      3.49 o 
  -7   2   5        4.99        5.02      0.30 o 
  -6   2   5      285.56      268.77      2.24 o 
  -5   2   5     1098.43     1202.56      8.77 o 
  -4   2   5      629.93      675.59      4.73 o 
  -3   2   5      441.63      454.98      2.98 o 
  -2   2   5      141.50      134.33      0.93 o 
  -1   2   5     2683.97     3141.86     16.81 o 
   0   2   5       10.42        3.41      0.13 o 
   1   2   5      588.36      574.96      3.21 o 
   2   2   5       74.45       72.61      0.64 o 
   3   2   5     1082.89     1114.24      7.01 o 
   4   2   5      223.98      216.96      2.01 o 
   5   2   5      786.47      781.16      6.00 o 
   6   2   5        4.80        4.68      0.32 o 
   7   2   5     1672.77     1742.82      9.10 o 
   8   2   5      701.06      685.24      4.39 o 
   9   2   5        4.13        4.78      0.31 o 
  10   2   5        3.96        4.54      0.27 o 
  11   2   5       10.19       11.12      0.39 o 
 -11   3   5      198.95      201.33      2.56 o 
 -10   3   5      155.27      152.45      1.80 o 
  -9   3   5      499.84      487.11      3.73 o 
  -8   3   5     1521.55     1573.08     10.14 o 
  -7   3   5       73.43       76.37      0.92 o 
  -6   3   5       22.53       19.57      0.49 o 
  -5   3   5       22.30       28.30      0.64 o 
  -4   3   5      809.08      805.92      5.80 o 
  -3   3   5        2.28        5.29      0.26 o 
  -2   3   5       22.70       22.78      0.36 o 
  -1   3   5      206.66      210.95      1.75 o 
   0   3   5     2843.02     3398.31     20.98 o 
   1   3   5     1592.29     1655.45     10.13 o 
   2   3   5      746.36      728.77      4.63 o 
   3   3   5      386.78      385.69      2.96 o 
   4   3   5     1392.16     1439.85     10.32 o 
   5   3   5        6.31        5.72      0.35 o 
   6   3   5      485.00      453.15      3.10 o 
   7   3   5      151.11      137.12      1.15 o 
   8   3   5       25.84       19.64      0.50 o 
   9   3   5       46.19       47.26      0.74 o 
  10   3   5        4.67        5.37      0.36 o 
  11   3   5        4.92        4.34      0.36 o 
 -11   4   5      425.69      442.02      5.14 o 
 -10   4   5      284.27      301.87      3.19 o 
  -9   4   5       35.06       42.18      0.78 o 
  -8   4   5      458.68      449.25      3.23 o 
  -7   4   5       61.86       62.06      0.77 o 
  -6   4   5       79.42       77.82      0.99 o 
  -5   4   5       21.51       21.79      0.54 o 
  -4   4   5      425.00      444.46      3.92 o 
  -3   4   5      147.02      181.23      1.68 o 
  -2   4   5     3730.31     4783.28     33.09 o 
  -1   4   5       13.77       14.09      0.36 o 
   0   4   5     1003.54     1104.23      7.70 o 
   1   4   5      116.63      142.68      1.41 o 
   2   4   5      507.98      495.72      3.60 o 
   3   4   5      631.31      645.50      5.05 o 
   4   4   5      432.14      391.50      3.39 o 
   5   4   5       31.83       30.23      0.52 o 
   6   4   5        5.43        2.25      0.21 o 
   7   4   5     1184.54     1186.21      6.65 o 
   8   4   5      353.37      342.55      2.37 o 
   9   4   5      236.56      238.74      2.08 o 
  10   4   5       40.61       43.86      0.72 o 
  11   4   5        0.40        1.39      0.29 o 
 -11   5   5       29.84       29.58      1.54 o 
 -10   5   5      189.48      183.57      1.95 o 
  -9   5   5       26.25       24.85      0.57 o 
  -8   5   5        0.04        0.48      0.18 o 
  -7   5   5       53.85       49.39      0.72 o 
  -6   5   5       12.18       13.61      0.44 o 
  -5   5   5       56.42       54.21      0.92 o 
  -4   5   5       75.41       71.53      0.99 o 
  -3   5   5       33.25       28.85      0.49 o 
  -2   5   5        3.74        5.38      0.41 o 
  -1   5   5       53.95       47.95      0.81 o 
   0   5   5       67.71       54.43      0.86 o 
   1   5   5       40.25       41.33      0.72 o 
   2   5   5        0.52        0.63      0.16 o 
   3   5   5       35.80       37.87      0.61 o 
   4   5   5      598.44      601.15      4.96 o 
   5   5   5      150.33      154.44      1.34 o 
   6   5   5       70.36       67.15      0.84 o 
   7   5   5      219.93      215.95      1.79 o 
   8   5   5        8.93       10.17      0.41 o 
   9   5   5       89.16       92.23      1.04 o 
  10   5   5       45.16       50.93      0.71 o 
 -10   6   5       75.79       76.04      0.99 o 
  -9   6   5        7.68       10.65      0.35 o 
  -8   6   5       20.62       24.96      0.52 o 
  -7   6   5      141.73      138.66      1.34 o 
  -6   6   5     2371.19     2471.14     14.49 o 
  -5   6   5     1834.55     1921.88     12.77 o 
  -4   6   5      412.76      372.13      3.50 o 
  -3   6   5      491.20      475.48      4.34 o 
  -2   6   5      764.56      734.56      6.83 o 
  -1   6   5       50.59       50.01      0.92 o 
   0   6   5      238.35      242.02      2.60 o 
   1   6   5       25.17       19.95      0.59 o 
   2   6   5     1070.78     1083.96      9.38 o 
   3   6   5      892.99      920.34      6.40 o 
   4   6   5      575.56      552.67      4.07 o 
   5   6   5        8.71        7.22      0.34 o 
   6   6   5      223.17      209.37      1.81 o 
   7   6   5      138.44      133.68      1.35 o 
   8   6   5       31.80       30.87      0.61 o 
   9   6   5       76.51       71.74      1.15 o 
  10   6   5       12.62        8.70      0.35 o 
 -10   7   5        7.06        7.48      0.39 o 
  -9   7   5        0.11        1.03      0.18 o 
  -8   7   5      153.35      152.32      1.55 o 
  -7   7   5        0.03        0.95      0.20 o 
  -6   7   5      139.94      145.64      1.56 o 
  -5   7   5      258.06      237.18      2.16 o 
  -4   7   5     3138.89     3348.49     20.95 o 
  -3   7   5       48.09       38.43      0.67 o 
  -2   7   5        0.56        2.82      0.44 o 
  -1   7   5      220.05      226.06      2.75 o 
   0   7   5      897.43      908.71     10.16 o 
   1   7   5        1.63        1.42      0.26 o 
   2   7   5      120.98      101.75      1.39 o 
   3   7   5        2.45        5.72      0.28 o 
   4   7   5      203.43      197.90      1.63 o 
   5   7   5      178.38      176.78      1.67 o 
   6   7   5       94.51       99.09      1.13 o 
   7   7   5       13.69       13.17      0.48 o 
   8   7   5       17.14       18.75      0.47 o 
   9   7   5       32.64       32.70      0.54 o 
  -9   8   5      278.88      287.18      2.66 o 
  -8   8   5      188.30      185.11      1.65 o 
  -7   8   5       14.80       14.33      0.42 o 
  -6   8   5      192.29      173.36      1.81 o 
  -5   8   5       29.02       35.55      0.73 o 
  -4   8   5       19.51       18.99      0.46 o 
  -3   8   5      204.59      198.23      1.60 o 
  -2   8   5      153.35      145.19      1.37 o 
  -1   8   5      199.11      175.67      2.00 o 
   0   8   5      259.51      249.40      2.41 o 
   1   8   5       12.22       15.79      0.56 o 
   2   8   5      191.59      171.76      1.55 o 
   3   8   5     1376.07     1461.47      8.98 o 
   4   8   5      280.54      269.38      2.26 o 
   5   8   5        0.01        1.51      0.27 o 
   6   8   5       32.99       36.02      0.73 o 
   7   8   5        7.92        9.75      0.50 o 
   8   8   5        0.78        0.54      0.16 o 
   9   8   5       17.55       18.19      0.46 o 
  -9   9   5       27.53       25.67      1.21 o 
  -8   9   5      206.56      195.04      1.74 o 
  -7   9   5       30.19       30.25      0.55 o 
  -6   9   5       88.67       76.12      0.96 o 
  -5   9   5        3.74        3.56      0.27 o 
  -4   9   5       11.53       14.31      0.44 o 
  -3   9   5      110.26      107.39      1.16 o 
  -2   9   5        4.94        3.79      0.26 o 
  -1   9   5       26.34       23.99      0.73 o 
   0   9   5     1338.57     1348.50      9.23 o 
   1   9   5     1100.04     1142.73      7.85 o 
   2   9   5     1099.59     1112.64      7.59 o 
   3   9   5      701.06      717.75      5.07 o 
   4   9   5       44.13       45.75      0.73 o 
   5   9   5       31.57       33.43      0.68 o 
   6   9   5       23.11       22.11      0.57 o 
   7   9   5       26.88       24.56      0.53 o 
   8   9   5      107.85      102.63      1.07 o 
  -8  10   5      199.58      203.44      3.93 o 
  -7  10   5        5.59        6.36      0.26 o 
  -6  10   5       31.18       31.11      0.50 o 
  -5  10   5      356.64      348.87      2.69 o 
  -4  10   5      106.16      102.02      1.21 o 
  -3  10   5        2.67        1.43      0.21 o 
  -2  10   5      291.70      293.61      2.80 o 
  -1  10   5       18.23       22.16      0.78 o 
   0  10   5       36.26       31.01      0.76 o 
   1  10   5        3.93        3.29      0.31 o 
   2  10   5        4.98        7.29      0.38 o 
   3  10   5        1.32        2.92      0.69 o 
   4  10   5       81.20       79.29      0.96 o 
   5  10   5      207.37      212.85      2.02 o 
   6  10   5       46.40       50.59      0.79 o 
   7  10   5        3.07        2.09      0.24 o 
  -7  11   5       16.99       18.15      1.28 o 
  -6  11   5      146.09      153.59      2.24 o 
  -5  11   5        6.21        4.10      0.49 o 
  -4  11   5      113.45      104.91      1.53 o 
  -3  11   5       29.39       22.58      0.65 o 
  -2  11   5       16.66       20.02      0.73 o 
  -1  11   5       95.91       91.17      1.48 o 
   0  11   5      118.90      102.00      1.70 o 
   1  11   5      421.27      394.65      4.11 o 
   2  11   5       86.44       89.87      1.32 o 
   3  11   5      103.92      100.23      1.20 o 
   4  11   5        0.00        0.58      0.18 o 
   5  11   5       22.20       23.55      0.52 o 
   6  11   5        0.93        1.09      0.34 o 
  -5  12   5        0.90        0.59      0.34 o 
  -4  12   5        1.81        1.69      0.28 o 
  -3  12   5       40.02       44.20      1.27 o 
  -2  12   5       71.60       68.51      1.23 o 
  -1  12   5        7.39        9.08      0.50 o 
   0  12   5        1.73        0.84      0.26 o 
   1  12   5       19.49       16.17      0.63 o 
   2  12   5       12.73       13.47      0.60 o 
   3  12   5       56.14       52.41      1.08 o 
   4  12   5      201.68      200.47      2.79 o 
  -2  13   5       13.63       13.97      1.01 o 
  -1  13   5        2.72        4.62      0.53 o 
   0  13   5        6.78        7.74      0.46 o 
   1  13   5       70.35       73.74      1.75 o 
   2  13   5       29.51       30.05      1.66 o 
 -11   0   6        2.17        3.54      0.45 o 
 -10   0   6        3.21        4.39      0.48 o 
  -9   0   6       19.01       24.82      0.90 o 
  -8   0   6      236.89      202.00      2.23 o 
  -7   0   6        9.12        7.71      0.47 o 
  -6   0   6      416.01      404.32      4.39 o 
  -5   0   6      630.49      588.25      4.98 o 
  -4   0   6      812.18      777.15      6.51 o 
  -3   0   6      518.30      591.53      5.19 o 
  -2   0   6      619.75      683.55      6.11 o 
  -1   0   6      213.81      162.65      1.63 o 
   0   0   6     1659.83     1767.55     14.71 o 
   1   0   6     1308.47     1463.93     12.12 o 
   2   0   6     4004.28     5217.43     46.25 o 
   3   0   6      302.94      258.62      2.71 o 
   4   0   6      637.72      684.37      7.25 o 
   5   0   6      136.84      135.58      2.23 o 
   6   0   6     1069.53     1076.19     10.78 o 
   7   0   6      199.50      173.26      2.35 o 
   8   0   6       29.38       26.56      0.95 o 
   9   0   6       33.63       38.23      1.05 o 
  10   0   6      465.77      492.72      5.44 o 
  11   0   6       80.61       85.99      1.31 o 
 -11   1   6      115.96      112.77      1.58 o 
 -10   1   6      156.68      148.26      1.81 o 
  -9   1   6       90.83       89.84      1.12 o 
  -8   1   6      105.19       96.48      1.08 o 
  -7   1   6      304.82      278.77      2.46 o 
  -6   1   6       82.90       84.33      0.89 o 
  -5   1   6        0.92        1.18      0.18 o 
  -4   1   6     1207.05     1318.02      8.26 o 
  -3   1   6      726.53      800.86      4.85 o 
  -2   1   6      912.02      961.02      5.77 o 
  -1   1   6     2196.62     2607.13     14.56 o 
   0   1   6      485.92      467.83      2.76 o 
   1   1   6     1203.51     1230.95      7.02 o 
   2   1   6        5.02        7.28      0.22 o 
   3   1   6      170.95      162.19      1.34 o 
   4   1   6     3180.45     3959.26     25.65 o 
   5   1   6     1793.07     2047.22     15.32 o 
   6   1   6       48.41       38.09      0.61 o 
   7   1   6     1539.98     1587.63      9.51 o 
   8   1   6       39.15       39.48      0.73 o 
   9   1   6       17.83       25.38      0.64 o 
  10   1   6        0.59        0.96      0.25 o 
  11   1   6      151.99      159.82      1.81 o 
 -11   2   6      219.09      213.61      2.46 o 
 -10   2   6      256.33      237.27      2.35 o 
  -9   2   6       24.52       27.81      0.80 o 
  -8   2   6      273.23      238.25      1.93 o 
  -7   2   6      435.90      423.01      2.96 o 
  -6   2   6       82.48       73.96      0.86 o 
  -5   2   6      110.74       91.03      1.05 o 
  -4   2   6      294.10      314.61      2.65 o 
  -3   2   6      992.13     1042.56      7.32 o 
  -2   2   6     1534.29     1741.10     10.33 o 
  -1   2   6     1461.82     1635.85      9.66 o 
   0   2   6      141.78      140.77      1.04 o 
   1   2   6      120.40      101.95      0.82 o 
   2   2   6       94.43      113.20      0.95 o 
   3   2   6        0.32        3.18      0.34 o 
   4   2   6      119.93      112.77      1.37 o 
   5   2   6      486.48      514.13      4.27 o 
   6   2   6        3.67        2.06      0.20 o 
   7   2   6     1611.68     1680.39      8.91 o 
   8   2   6      344.67      329.56      2.57 o 
   9   2   6       97.57       94.65      1.21 o 
  10   2   6       29.64       27.05      0.56 o 
  11   2   6        3.66        4.05      0.30 o 
 -11   3   6       20.70       21.46      0.63 o 
 -10   3   6        5.08        5.34      0.33 o 
  -9   3   6       94.22      109.29      1.27 o 
  -8   3   6     2192.21     2384.35     14.93 o 
  -7   3   6      250.03      229.54      1.80 o 
  -6   3   6     1058.96     1032.59      6.92 o 
  -5   3   6      449.36      419.23      3.59 o 
  -4   3   6       38.40       36.92      0.64 o 
  -3   3   6       91.42       95.75      1.10 o 
  -2   3   6     1292.53     1487.08     10.38 o 
  -1   3   6      437.14      445.07      3.23 o 
   0   3   6     1561.54     1805.76     12.50 o 
   1   3   6      561.34      606.04      4.12 o 
   2   3   6      129.69      124.15      1.22 o 
   3   3   6      387.13      434.27      3.75 o 
   4   3   6       15.38       16.90      0.88 o 
   5   3   6        1.33        2.30      0.24 o 
   6   3   6       19.97       24.85      0.49 o 
   7   3   6       41.08       44.75      0.63 o 
   8   3   6        2.54        2.40      0.23 o 
   9   3   6      375.34      376.38      2.80 o 
  10   3   6      116.04      125.55      1.49 o 
  11   3   6       15.88       18.43      0.86 o 
 -11   4   6        2.74        3.32      0.41 o 
 -10   4   6      288.12      311.69      3.29 o 
  -9   4   6      227.34      250.83      2.51 o 
  -8   4   6     1482.82     1553.45      9.12 o 
  -7   4   6        5.18        7.65      0.34 o 
  -6   4   6      545.22      510.86      3.56 o 
  -5   4   6      370.66      352.06      3.17 o 
  -4   4   6        0.27        1.26      0.24 o 
  -3   4   6      109.13       83.93      1.02 o 
  -2   4   6      868.14      849.09      7.00 o 
  -1   4   6      105.22      119.22      1.35 o 
   0   4   6     3358.43     4133.72     36.62 o 
   1   4   6      564.33      623.24      5.71 o 
   2   4   6       33.60       33.43      0.62 o 
   3   4   6       83.93       92.81      1.20 o 
   4   4   6      258.19      236.20      2.17 o 
   5   4   6      184.21      168.08      1.53 o 
   6   4   6        9.37        6.27      0.39 o 
   7   4   6        1.74        3.51      0.25 o 
   8   4   6      225.18      220.82      1.75 o 
   9   4   6      209.46      214.65      1.94 o 
  10   4   6       37.39       38.21      0.66 o 
 -11   5   6        0.04        0.29      0.56 o 
 -10   5   6       10.94        8.84      0.58 o 
  -9   5   6        1.69        2.36      0.23 o 
  -8   5   6      165.55      151.55      1.42 o 
  -7   5   6       46.42       47.96      0.72 o 
  -6   5   6      233.04      221.44      1.80 o 
  -5   5   6       17.29       14.30      0.44 o 
  -4   5   6      342.55      319.23      2.80 o 
  -3   5   6       18.49       18.30      0.45 o 
  -2   5   6        0.03        1.41      0.21 o 
  -1   5   6      120.44      139.67      1.72 o 
   0   5   6     1488.58     1605.04     14.67 o 
   1   5   6       34.45       39.06      0.85 o 
   2   5   6       18.77       17.12      0.61 o 
   3   5   6       58.12       53.98      0.86 o 
   4   5   6      916.37      873.91      5.75 o 
   5   5   6      194.66      174.41      1.41 o 
   6   5   6       31.35       30.82      0.58 o 
   7   5   6      215.33      213.47      1.69 o 
   8   5   6        7.54        7.52      0.36 o 
   9   5   6       80.44       77.54      0.95 o 
  10   5   6        3.11        4.20      0.27 o 
 -10   6   6       52.33       51.72      0.87 o 
  -9   6   6       16.00       18.70      0.46 o 
  -8   6   6        3.95        4.11      0.26 o 
  -7   6   6     1073.49     1099.37      7.25 o 
  -6   6   6      938.80      930.19      7.54 o 
  -5   6   6      206.59      197.55      1.88 o 
  -4   6   6     1140.98     1150.87     10.07 o 
  -3   6   6      443.52      412.83      3.93 o 
  -2   6   6      138.25      150.59      1.64 o 
  -1   6   6       37.58       24.95      0.68 o 
   0   6   6       46.26       57.01      1.20 o 
   1   6   6      110.30       88.21      1.41 o 
   2   6   6      893.23      961.84      7.83 o 
   3   6   6      255.80      264.64      2.38 o 
   4   6   6       17.20       18.74      0.47 o 
   5   6   6     1115.30     1135.67      7.39 o 
   6   6   6       32.60       36.95      0.72 o 
   7   6   6       36.90       35.56      0.73 o 
   8   6   6        2.64        2.71      0.26 o 
   9   6   6       26.47       29.31      0.50 o 
  10   6   6        1.10        0.68      0.33 o 
 -10   7   6      257.92      275.78      5.26 o 
  -9   7   6       81.59       85.20      0.97 o 
  -8   7   6       14.33       15.83      0.45 o 
  -7   7   6       24.36       22.60      0.59 o 
  -6   7   6      632.39      613.50      4.76 o 
  -5   7   6        0.05        1.00      0.22 o 
  -4   7   6     2759.87     2912.98     18.92 o 
  -3   7   6     1175.02     1129.52      9.41 o 
  -2   7   6       74.62       74.12      1.00 o 
  -1   7   6      133.71      129.90      1.75 o 
   0   7   6       29.35       29.55      0.94 o 
   1   7   6       12.54       10.86      0.90 o 
   2   7   6       74.70       77.01      1.04 o 
   3   7   6       97.98      104.51      1.06 o 
   4   7   6      441.01      441.46      3.27 o 
   5   7   6      813.37      831.80      5.76 o 
   6   7   6       70.77       69.65      0.95 o 
   7   7   6       54.36       57.92      0.85 o 
   8   7   6       27.76       31.22      0.59 o 
   9   7   6       25.99       30.70      0.50 o 
  -9   8   6       37.89       41.51      0.64 o 
  -8   8   6       34.21       34.50      0.55 o 
  -7   8   6        0.29        1.07      0.19 o 
  -6   8   6      897.89      840.76      6.58 o 
  -5   8   6      264.57      256.47      2.53 o 
  -4   8   6      350.29      316.32      2.84 o 
  -3   8   6        9.39       12.88      0.39 o 
  -2   8   6       44.11       49.40      0.78 o 
  -1   8   6        0.16        1.59      0.49 o 
   0   8   6        1.71        2.89      0.33 o 
   1   8   6        6.28        9.09      0.58 o 
   2   8   6     2096.99     2218.19     15.87 o 
   3   8   6     1092.53     1173.35      8.57 o 
   4   8   6      177.76      177.21      1.87 o 
   5   8   6        2.21        2.95      0.27 o 
   6   8   6       94.96      102.43      1.29 o 
   7   8   6       72.22       69.42      0.98 o 
   8   8   6       45.09       46.82      0.72 o 
   9   8   6       49.22       50.38      2.15 o 
  -8   9   6        5.14        2.83      0.19 o 
  -7   9   6        7.44       11.53      0.36 o 
  -6   9   6        4.08        3.35      0.30 o 
  -5   9   6      479.35      457.93      3.75 o 
  -4   9   6      456.25      448.98      3.73 o 
  -3   9   6      147.48      135.61      1.58 o 
  -2   9   6        7.56        6.06      0.41 o 
  -1   9   6      172.24      162.97      2.32 o 
   0   9   6      989.83     1039.94      8.68 o 
   1   9   6       96.87       81.60      1.14 o 
   2   9   6      281.41      264.67      2.76 o 
   3   9   6     1459.28     1570.15     12.25 o 
   4   9   6      275.70      283.57      2.62 o 
   5   9   6      116.42      120.31      1.42 o 
   6   9   6      259.23      259.67      2.63 o 
   7   9   6       67.18       67.86      0.86 o 
   8   9   6       88.06       85.24      1.55 o 
  -7  10   6      170.53      164.93      2.75 o 
  -6  10   6        3.29        3.59      0.24 o 
  -5  10   6       10.99       11.61      0.40 o 
  -4  10   6       67.56       68.64      1.05 o 
  -3  10   6       45.49       40.18      0.80 o 
  -2  10   6       89.26       77.96      1.37 o 
  -1  10   6       13.74       12.24      0.60 o 
   0  10   6       62.01       60.21      1.15 o 
   1  10   6        6.44        8.05      0.47 o 
   2  10   6       10.16        7.97      0.40 o 
   3  10   6        0.66        2.24      0.32 o 
   4  10   6        4.78        6.04      0.35 o 
   5  10   6       17.09       17.71      0.59 o 
   6  10   6       25.73       25.79      0.55 o 
   7  10   6        1.44        2.16      0.56 o 
  -6  11   6       14.49       22.47      0.76 o 
  -5  11   6       20.32       28.11      0.85 o 
  -4  11   6       56.84       53.51      1.10 o 
  -3  11   6       54.31       55.60      1.00 o 
  -2  11   6       21.34       18.59      0.55 o 
  -1  11   6      132.32      137.20      1.76 o 
   0  11   6      225.09      206.03      2.98 o 
   1  11   6      172.67      140.81      1.92 o 
   2  11   6        0.93        1.59      0.24 o 
   3  11   6       34.53       29.55      0.60 o 
   4  11   6       11.41       14.58      0.58 o 
   5  11   6       31.79       31.54      0.99 o 
   6  11   6        2.78        3.07      0.69 o 
  -4  12   6       84.67       84.21      1.41 o 
  -3  12   6      166.18      169.78      3.20 o 
  -2  12   6      197.60      202.01      3.25 o 
  -1  12   6        1.98        2.24      0.30 o 
   0  12   6       75.92       69.01      1.48 o 
   1  12   6      369.09      367.29      5.32 o 
   2  12   6       46.14       46.93      1.22 o 
   3  12   6      128.37      101.65      1.89 o 
   0  13   6        0.85        1.11      0.48 o 
 -11   1   7      209.51      216.75      2.46 o 
 -10   1   7       66.72       63.89      1.09 o 
  -9   1   7      561.32      544.44      4.42 o 
  -8   1   7        1.36        2.02      0.22 o 
  -7   1   7       38.57       42.94      0.69 o 
  -6   1   7       23.00       17.15      0.43 o 
  -5   1   7      236.18      242.76      2.09 o 
  -4   1   7        0.09        1.65      0.31 o 
  -3   1   7       75.56       86.16      0.84 o 
  -2   1   7        5.25       10.72      0.29 o 
  -1   1   7       47.58       67.24      0.68 o 
   0   1   7      148.79      140.34      1.14 o 
   1   1   7        0.01        0.77      0.11 o 
   2   1   7      136.67      127.28      1.16 o 
   3   1   7       36.81       43.17      0.60 o 
   4   1   7       20.30       25.26      0.57 o 
   5   1   7        7.42        5.23      0.38 o 
   6   1   7       26.57       30.86      0.61 o 
   7   1   7     1020.83     1054.82      7.14 o 
   8   1   7      514.95      480.91      3.64 o 
   9   1   7       13.77       13.84      0.49 o 
  10   1   7       15.47       24.30      0.50 o 
  11   1   7       34.53       36.95      1.06 o 
 -11   2   7        9.89        8.22      0.46 o 
 -10   2   7      200.26      173.82      1.98 o 
  -9   2   7        2.37        3.41      0.29 o 
  -8   2   7      609.86      549.86      3.97 o 
  -7   2   7      128.26      105.39      1.12 o 
  -6   2   7     1364.37     1362.32      9.11 o 
  -5   2   7       74.52       63.50      0.88 o 
  -4   2   7     1336.06     1367.00      9.87 o 
  -3   2   7      288.35      310.49      2.73 o 
  -2   2   7      119.54      155.89      1.41 o 
  -1   2   7     4431.43     5657.69     36.13 o 
   0   2   7     1644.25     1720.18     10.60 o 
   1   2   7      607.17      600.97      4.26 o 
   2   2   7       28.44       39.51      0.64 o 
   3   2   7     1437.31     1479.51     11.20 o 
   4   2   7      601.42      550.94      4.81 o 
   5   2   7      262.10      274.92      2.27 o 
   6   2   7       11.21       15.15      0.42 o 
   7   2   7     3711.46     4158.37     22.51 o 
   8   2   7      265.31      255.63      2.16 o 
   9   2   7       45.14       35.51      0.72 o 
  10   2   7      650.50      659.88      4.78 o 
  11   2   7       38.79       31.28      1.68 o 
 -11   3   7       94.50      106.14      2.63 o 
 -10   3   7       17.52       21.08      0.70 o 
  -9   3   7      422.79      413.40      3.37 o 
  -8   3   7     1874.06     1977.97     13.49 o 
  -7   3   7      983.34      989.60      6.05 o 
  -6   3   7     1950.42     1955.96     11.00 o 
  -5   3   7      330.99      308.08      2.65 o 
  -4   3   7      403.60      419.93      3.59 o 
  -3   3   7      417.00      391.29      3.36 o 
  -2   3   7      461.48      479.91      3.87 o 
  -1   3   7       92.25      110.55      1.21 o 
   0   3   7      897.37      973.76      8.01 o 
   1   3   7     1112.85     1132.40      8.82 o 
   2   3   7     2125.97     2231.30     17.82 o 
   3   3   7      733.18      748.66      6.50 o 
   4   3   7       32.75       39.69      0.71 o 
   5   3   7       25.44       26.69      0.53 o 
   6   3   7      383.61      367.54      2.46 o 
   7   3   7        7.25        9.57      0.36 o 
   8   3   7        7.88        5.49      0.29 o 
   9   3   7      440.94      436.88      3.34 o 
  10   3   7      531.12      563.23      4.42 o 
 -11   4   7        2.80        2.33      0.75 o 
 -10   4   7       16.92       19.67      0.77 o 
  -9   4   7      247.29      252.85      2.71 o 
  -8   4   7       97.30       97.59      1.04 o 
  -7   4   7      185.19      186.66      1.61 o 
  -6   4   7        3.19        2.68      0.21 o 
  -5   4   7       24.47       21.48      0.49 o 
  -4   4   7       13.98       15.35      0.47 o 
  -3   4   7      250.72      240.32      2.30 o 
  -2   4   7        0.87        3.30      0.24 o 
  -1   4   7      225.60      203.63      2.15 o 
   0   4   7      256.74      298.68      3.18 o 
   1   4   7      471.26      473.89      4.04 o 
   2   4   7       12.11        8.55      0.38 o 
   3   4   7       15.37       11.37      0.41 o 
   4   4   7      400.33      400.96      2.69 o 
   5   4   7       11.24        9.36      0.35 o 
   6   4   7       11.43       15.49      0.44 o 
   7   4   7       23.62       22.42      0.54 o 
   8   4   7       43.00       40.20      0.62 o 
   9   4   7      211.78      205.14      1.83 o 
  10   4   7       92.61       77.73      1.12 o 
 -10   5   7        6.94        8.44      0.45 o 
  -9   5   7        4.05        5.21      0.28 o 
  -8   5   7        6.35        6.46      0.69 o 
  -7   5   7       80.96       77.50      0.94 o 
  -6   5   7      314.58      287.74      2.13 o 
  -5   5   7       76.84       70.59      0.83 o 
  -4   5   7       76.09       71.91      1.00 o 
  -3   5   7        0.20        1.44      0.28 o 
  -2   5   7      337.72      340.68      3.12 o 
  -1   5   7       24.12       26.70      0.57 o 
   0   5   7       34.74       32.95      0.72 o 
   1   5   7       19.39       22.08      0.61 o 
   2   5   7        0.37        1.26      0.35 o 
   3   5   7       55.55       51.82      0.88 o 
   4   5   7       19.92       22.64      0.52 o 
   5   5   7       16.39       15.74      0.42 o 
   6   5   7        8.26       10.28      0.39 o 
   7   5   7        2.11        3.64      0.25 o 
   8   5   7       13.48       14.42      0.47 o 
   9   5   7        6.84        6.72      0.31 o 
  10   5   7       35.18       37.87      2.14 o 
 -10   6   7        4.02        3.55      0.36 o 
  -9   6   7       45.52       45.20      0.64 o 
  -8   6   7       40.12       41.15      0.66 o 
  -7   6   7        6.15        8.57      0.39 o 
  -6   6   7      284.27      284.81      3.16 o 
  -5   6   7       15.45       15.14      0.52 o 
  -4   6   7      433.25      398.01      3.00 o 
  -3   6   7     2170.06     2349.08     19.17 o 
  -2   6   7        8.54       10.99      0.43 o 
  -1   6   7        2.13        1.87      0.25 o 
   0   6   7       18.12       13.27      0.61 o 
   1   6   7      235.57      232.14      2.67 o 
   2   6   7      190.41      177.71      1.79 o 
   3   6   7      139.38      146.87      1.55 o 
   4   6   7       14.38       16.85      0.47 o 
   5   6   7      875.02      895.60      5.97 o 
   6   6   7        0.63        1.85      0.47 o 
   7   6   7       88.93       87.78      1.17 o 
   8   6   7       10.61        9.17      0.39 o 
   9   6   7       36.52       38.86      0.63 o 
  -9   7   7       24.29       29.23      0.51 o 
  -8   7   7        6.37        5.91      0.29 o 
  -7   7   7      297.74      298.80      2.37 o 
  -6   7   7       15.24       17.92      0.84 o 
  -5   7   7        3.36        2.60      0.26 o 
  -4   7   7      841.19      873.60      6.32 o 
  -3   7   7     2042.97     2165.90     13.92 o 
  -2   7   7      681.71      644.92      4.60 o 
  -1   7   7      665.73      588.66      5.27 o 
   0   7   7       16.20       11.61      0.64 o 
   1   7   7      498.98      480.02      4.21 o 
   2   7   7     1208.01     1234.66      8.49 o 
   3   7   7       42.46       39.90      0.76 o 
   4   7   7       33.26       37.33      0.89 o 
   5   7   7       50.79       46.45      0.83 o 
   6   7   7      156.11      161.30      1.69 o 
   7   7   7       66.59       72.33      0.96 o 
   8   7   7       24.72       26.44      0.50 o 
   9   7   7        0.36        1.47      0.24 o 
  -9   8   7       25.89       22.04      0.53 o 
  -8   8   7        0.82        1.47      0.17 o 
  -7   8   7       28.95       25.83      0.52 o 
  -6   8   7      151.39      133.44      1.53 o 
  -5   8   7      275.68      263.01      2.44 o 
  -4   8   7       54.13       36.41      0.67 o 
  -3   8   7       34.60       23.50      0.58 o 
  -2   8   7       17.80       17.73      0.52 o 
  -1   8   7      488.12      458.99      4.79 o 
   0   8   7       23.26       23.39      0.82 o 
   1   8   7      109.67      104.44      1.63 o 
   2   8   7      408.79      415.90      3.98 o 
   3   8   7     1116.24     1189.30      9.55 o 
   4   8   7      188.08      185.98      2.06 o 
   5   8   7     1031.74     1113.38      8.75 o 
   6   8   7      412.07      428.97      3.54 o 
   7   8   7       93.29       89.34      1.14 o 
   8   8   7       91.32       91.99      1.03 o 
  -8   9   7        2.96        3.78      0.22 o 
  -7   9   7        3.20        3.89      0.22 o 
  -6   9   7       36.28       31.37      0.62 o 
  -5   9   7        0.04        0.74      0.21 o 
  -4   9   7      224.59      203.20      2.04 o 
  -3   9   7        0.00        0.32      0.23 o 
  -2   9   7       92.27       85.70      1.46 o 
  -1   9   7       30.03       31.40      0.93 o 
   0   9   7       23.72       28.84      0.86 o 
   1   9   7       43.49       41.53      0.95 o 
   2   9   7       42.50       38.42      1.01 o 
   3   9   7      552.83      570.64      5.59 o 
   4   9   7       67.40       67.21      1.17 o 
   5   9   7      214.90      228.07      2.39 o 
   6   9   7       51.68       57.33      0.94 o 
   7   9   7       54.01       53.82      0.90 o 
  -7  10   7       99.30      101.53      3.66 o 
  -6  10   7        2.04        3.08      0.24 o 
  -5  10   7        0.46        1.89      0.25 o 
  -4  10   7       32.92       29.68      0.78 o 
  -3  10   7      235.48      225.68      2.42 o 
  -2  10   7        0.05        0.68      0.26 o 
  -1  10   7       74.56       69.01      1.22 o 
   0  10   7       37.59       38.14      0.90 o 
   1  10   7       22.31       21.93      0.70 o 
   2  10   7       29.49       31.07      0.81 o 
   3  10   7       99.53      104.35      1.45 o 
   4  10   7      102.08      106.91      1.66 o 
   5  10   7       14.82       14.33      0.53 o 
   6  10   7       66.17       67.01      1.22 o 
  -6  11   7       37.60       48.02      1.25 o 
  -5  11   7      294.08      316.65      4.84 o 
  -4  11   7       14.26       13.86      0.68 o 
  -3  11   7       71.65       75.91      1.94 o 
  -2  11   7        4.45        5.59      0.36 o 
  -1  11   7      235.42      237.74      2.57 o 
   0  11   7        9.38       14.66      0.52 o 
   1  11   7      133.68      122.19      2.21 o 
   2  11   7       76.80       79.18      1.54 o 
   3  11   7        6.73        5.45      0.35 o 
   4  11   7      137.39      133.20      2.35 o 
   5  11   7       61.82       59.15      1.95 o 
  -3  12   7      100.12      121.86      4.36 o 
  -2  12   7       10.99        5.88      0.54 o 
  -1  12   7      200.35      222.70      3.43 o 
   0  12   7       58.01       63.25      1.29 o 
   1  12   7       19.84       19.05      0.68 o 
   2  12   7        0.07        0.48      0.23 o 
   3  12   7      263.57      249.95     10.57 o 
 -11   0   8      203.74      214.83      6.14 o 
 -10   0   8      153.59      155.82      2.91 o 
  -9   0   8      170.63      170.29      2.60 o 
  -8   0   8       62.17       57.52      1.50 o 
  -7   0   8      785.12      779.38      8.31 o 
  -6   0   8       39.03       31.46      0.98 o 
  -5   0   8      923.72      912.14      8.82 o 
  -4   0   8      185.01      205.17      2.56 o 
  -3   0   8      372.57      363.15      3.97 o 
  -2   0   8      297.53      321.90      3.62 o 
  -1   0   8        0.59        2.55      0.24 o 
   0   0   8      115.26      120.66      1.62 o 
   1   0   8      250.41      205.91      2.50 o 
   2   0   8      452.48      458.24      4.88 o 
   3   0   8      211.03      239.08      3.37 o 
   4   0   8      139.23      167.14      2.14 o 
   5   0   8       83.05       83.45      1.48 o 
   6   0   8        1.26        3.67      0.47 o 
   7   0   8      707.79      735.23      7.84 o 
   8   0   8       75.13       76.11      1.65 o 
   9   0   8       11.32       10.72      0.58 o 
  10   0   8        2.88        2.63      0.31 o 
 -11   1   8       35.00       29.30      0.89 o 
 -10   1   8        0.92        0.77      0.22 o 
  -9   1   8      138.97      141.44      1.59 o 
  -8   1   8      235.47      223.91      2.18 o 
  -7   1   8      146.94      147.05      1.39 o 
  -6   1   8       18.57       13.85      0.43 o 
  -5   1   8        2.99        3.51      0.30 o 
  -4   1   8       83.88       83.72      0.99 o 
  -3   1   8       30.08       39.01      0.55 o 
  -2   1   8      412.24      417.59      3.18 o 
  -1   1   8       74.24       53.05      0.67 o 
   0   1   8        2.03        3.60      0.21 o 
   1   1   8      330.01      306.49      2.45 o 
   2   1   8      152.51      159.01      1.53 o 
   3   1   8      146.46      143.78      1.70 o 
   4   1   8       33.13       36.38      0.70 o 
   5   1   8       39.37       38.20      0.63 o 
   6   1   8       34.51       27.88      0.64 o 
   7   1   8       68.15       73.18      1.69 o 
   8   1   8       80.06       84.30      1.17 o 
   9   1   8      104.78      103.37      1.20 o 
  10   1   8       81.00       78.42      0.96 o 
 -11   2   8       74.95       68.73      1.88 o 
 -10   2   8       15.01       11.81      0.46 o 
  -9   2   8       40.32       39.64      0.86 o 
  -8   2   8      376.12      324.23      2.72 o 
  -7   2   8        2.61        1.51      0.23 o 
  -6   2   8      959.50      897.95      4.92 o 
  -5   2   8       68.50       61.68      0.81 o 
  -4   2   8      314.28      322.65      2.54 o 
  -3   2   8      159.00      169.45      1.85 o 
  -2   2   8      309.66      341.70      3.10 o 
  -1   2   8     1906.80     2119.79     15.39 o 
   0   2   8      384.60      374.51      3.00 o 
   1   2   8     1210.64     1263.77      9.58 o 
   2   2   8        1.03        2.28      0.27 o 
   3   2   8       13.67        7.09      0.43 o 
   4   2   8      113.00      100.12      1.23 o 
   5   2   8       81.87       73.60      0.85 o 
   6   2   8      607.50      599.56      3.78 o 
   7   2   8      569.37      568.81      4.14 o 
   8   2   8       56.05       53.90      0.87 o 
   9   2   8      460.15      455.42      3.86 o 
  10   2   8      216.82      185.93      2.13 o 
 -11   3   8       34.88       34.18      1.91 o 
 -10   3   8       13.83       17.11      0.56 o 
  -9   3   8      219.41      234.20      2.30 o 
  -8   3   8       53.42       45.62      0.73 o 
  -7   3   8       14.49       17.68      0.48 o 
  -6   3   8     1742.52     1835.49      9.42 o 
  -5   3   8     1326.96     1347.09      7.78 o 
  -4   3   8       86.14       76.30      0.96 o 
  -3   3   8      458.61      411.53      3.49 o 
  -2   3   8      557.73      544.03      4.55 o 
  -1   3   8       42.49       39.34      0.70 o 
   0   3   8     1107.59     1260.98     10.40 o 
   1   3   8      378.34      383.48      3.73 o 
   2   3   8      352.50      329.69      3.33 o 
   3   3   8     1358.46     1503.69     10.46 o 
   4   3   8        5.99        5.87      0.31 o 
   5   3   8       70.86       65.85      0.80 o 
   6   3   8       27.56       28.54      0.56 o 
   7   3   8        0.20        1.01      0.20 o 
   8   3   8       17.97       20.35      0.53 o 
   9   3   8        5.19        4.63      0.29 o 
  10   3   8       74.94       63.22      1.22 o 
 -10   4   8       56.63       46.82      1.75 o 
  -9   4   8        1.70        2.44      0.49 o 
  -8   4   8        3.81        6.34      0.30 o 
  -7   4   8       25.09       25.02      0.53 o 
  -6   4   8      151.40      144.24      1.25 o 
  -5   4   8        5.83        5.92      0.30 o 
  -4   4   8        2.51        3.01      0.22 o 
  -3   4   8        5.50        6.50      0.39 o 
  -2   4   8        5.29        6.86      0.32 o 
  -1   4   8      156.36      148.13      1.73 o 
   0   4   8       30.50       23.58      0.57 o 
   1   4   8      134.96      132.34      1.72 o 
   2   4   8       77.26       60.48      0.96 o 
   3   4   8      185.21      186.87      1.66 o 
   4   4   8      678.65      650.96      4.23 o 
   5   4   8      318.99      305.25      2.23 o 
   6   4   8       47.23       45.99      0.72 o 
   7   4   8      102.35       97.76      1.13 o 
   8   4   8       13.34       15.79      0.42 o 
   9   4   8      109.31      102.62      1.36 o 
  10   4   8        0.80        0.92      0.39 o 
 -10   5   8      172.58      176.42      5.70 o 
  -9   5   8       13.33       12.13      0.39 o 
  -8   5   8      170.43      160.41      1.56 o 
  -7   5   8       56.57       56.16      0.87 o 
  -6   5   8      292.84      294.31      2.30 o 
  -5   5   8      101.20      100.63      1.02 o 
  -4   5   8      374.59      380.33      2.73 o 
  -3   5   8      163.74      144.03      1.48 o 
  -2   5   8      524.42      535.31      4.29 o 
  -1   5   8        5.18        4.86      0.29 o 
   0   5   8       18.59       26.21      0.68 o 
   1   5   8      686.65      666.30      6.49 o 
   2   5   8      188.39      213.53      2.17 o 
   3   5   8      369.07      351.87      2.90 o 
   4   5   8      348.19      337.12      2.57 o 
   5   5   8      282.22      285.58      2.49 o 
   6   5   8      399.69      387.30      3.12 o 
   7   5   8        7.00        8.79      0.39 o 
   8   5   8        0.06        0.74      0.23 o 
   9   5   8       18.34       21.25      0.58 o 
  -9   6   8        4.62        4.88      0.25 o 
  -8   6   8       24.88       27.42      0.55 o 
  -7   6   8      175.14      182.33      1.77 o 
  -6   6   8       19.54       19.16      0.55 o 
  -5   6   8      331.71      327.32      2.98 o 
  -4   6   8       94.22       89.40      1.08 o 
  -3   6   8      603.33      584.87      3.74 o 
  -2   6   8        9.43        9.82      0.36 o 
  -1   6   8        0.17        0.63      0.18 o 
   0   6   8       21.61       21.10      0.60 o 
   1   6   8       71.94       67.16      1.02 o 
   2   6   8        4.11        6.43      0.31 o 
   3   6   8        6.55        5.81      0.30 o 
   4   6   8       27.50       25.32      0.62 o 
   5   6   8      521.53      527.04      4.15 o 
   6   6   8      300.68      303.04      2.97 o 
   7   6   8       37.45       36.81      0.72 o 
   8   6   8       65.80       70.28      0.96 o 
   9   6   8       54.75       56.81      0.95 o 
  -9   7   8        8.08        8.91      0.40 o 
  -8   7   8      291.19      287.29      2.13 o 
  -7   7   8       10.30       14.33      0.42 o 
  -6   7   8        1.93        2.46      0.24 o 
  -5   7   8      371.61      358.88      3.04 o 
  -4   7   8     2160.40     2196.91     16.77 o 
  -3   7   8     1070.35     1066.45      8.36 o 
  -2   7   8      531.77      500.19      3.63 o 
  -1   7   8     1697.80     1678.09     14.35 o 
   0   7   8        0.43        1.07      0.26 o 
   1   7   8        3.44        4.98      0.38 o 
   2   7   8        6.29        9.93      0.46 o 
   3   7   8      171.83      168.00      1.99 o 
   4   7   8      326.71      321.10      2.99 o 
   5   7   8      956.68     1047.95      8.04 o 
   6   7   8       55.24       64.26      0.98 o 
   7   7   8      331.99      334.06      2.87 o 
   8   7   8      378.76      367.59      3.37 o 
  -8   8   8       87.22       89.06      0.99 o 
  -7   8   8        0.49        2.02      0.20 o 
  -6   8   8        1.68        4.32      0.27 o 
  -5   8   8       81.76       82.72      1.07 o 
  -4   8   8      533.66      450.75      3.73 o 
  -3   8   8      184.33      140.54      1.38 o 
  -2   8   8       50.34       55.26      0.95 o 
  -1   8   8       32.75       39.33      1.22 o 
   0   8   8      106.41       98.75      1.74 o 
   1   8   8        0.78        1.96      0.34 o 
   2   8   8      134.15      132.98      1.79 o 
   3   8   8      284.22      288.53      3.12 o 
   4   8   8     1046.10     1104.43      9.10 o 
   5   8   8      781.58      837.22      6.53 o 
   6   8   8       36.29       38.97      0.79 o 
   7   8   8        0.06        0.24      0.16 o 
   8   8   8       32.41       30.78      1.80 o 
  -7   9   8       91.41       84.68      1.00 o 
  -6   9   8       20.31       24.13      0.55 o 
  -5   9   8       26.81       26.20      0.61 o 
  -4   9   8        0.13        0.43      0.26 o 
  -3   9   8       25.24       25.06      0.86 o 
  -2   9   8       21.77       25.98      0.95 o 
  -1   9   8       61.76       63.98      1.31 o 
   0   9   8      123.89      117.44      1.99 o 
   1   9   8       13.61       14.08      0.70 o 
   2   9   8       38.57       41.21      1.03 o 
   3   9   8       59.79       54.20      1.09 o 
   4   9   8        3.19        3.57      0.36 o 
   5   9   8      190.46      196.65      2.38 o 
   6   9   8       17.47       20.59      0.54 o 
   7   9   8        0.08        0.72      0.32 o 
  -6  10   8        6.52        7.72      0.40 o 
  -5  10   8       55.21       52.31      0.94 o 
  -4  10   8       10.26       11.72      0.58 o 
  -3  10   8        4.45        5.84      0.68 o 
  -2  10   8        3.56        3.75      0.38 o 
  -1  10   8      320.97      311.06      3.46 o 
   0  10   8        8.68        6.56      0.44 o 
   1  10   8       37.97       31.65      0.83 o 
   2  10   8      106.31      100.55      2.10 o 
   3  10   8       73.33       76.18      1.51 o 
   4  10   8       13.61       15.80      0.62 o 
   5  10   8       35.14       40.26      0.90 o 
   6  10   8        0.05        0.88      0.32 o 
  -5  11   8      267.13      263.35      5.48 o 
  -4  11   8       60.63       53.06      1.51 o 
  -3  11   8       52.13       48.59      1.04 o 
  -2  11   8        0.00        0.45      0.26 o 
  -1  11   8        0.22        0.82      0.23 o 
   0  11   8      100.46      106.18      1.48 o 
   1  11   8       12.43       13.35      0.54 o 
   2  11   8       21.07       19.40      0.59 o 
   3  11   8        0.53        2.77      0.55 o 
   4  11   8       36.32       39.00      1.65 o 
  -2  12   8        4.71        3.03      0.69 o 
  -1  12   8       20.06       24.43      1.75 o 
   1  12   8       76.55       81.25      3.19 o 
   2  12   8      248.63      258.36      7.54 o 
 -11   1   9        7.86        9.00      0.81 o 
 -10   1   9        2.73        4.25      0.30 o 
  -9   1   9      256.94      271.69      2.45 o 
  -8   1   9        5.07        6.44      0.37 o 
  -7   1   9        5.04        3.45      0.29 o 
  -6   1   9      537.71      565.97      3.84 o 
  -5   1   9      920.24      881.79      5.59 o 
  -4   1   9      131.24      131.60      1.44 o 
  -3   1   9      652.85      680.99      5.39 o 
  -2   1   9      178.82      168.98      1.75 o 
  -1   1   9      816.32      765.60      5.65 o 
   0   1   9       30.98       25.24      0.54 o 
   1   1   9      120.14      125.68      1.46 o 
   2   1   9     1485.15     1524.46     11.82 o 
   3   1   9      183.21      154.61      1.68 o 
   4   1   9       94.84       67.65      0.97 o 
   5   1   9       23.86       20.84      0.53 o 
   6   1   9      155.22      143.19      1.54 o 
   7   1   9       19.26       23.43      0.63 o 
   8   1   9      151.15      144.26      1.58 o 
   9   1   9      124.97      134.20      1.37 o 
  10   1   9        0.02        0.88      0.33 o 
 -10   2   9      147.74      162.24      2.41 o 
  -9   2   9      126.37      125.89      1.72 o 
  -8   2   9      451.06      403.00      3.98 o 
  -7   2   9      561.54      510.18      3.79 o 
  -6   2   9     1139.94     1177.03      6.65 o 
  -5   2   9       33.00       43.27      0.56 o 
  -4   2   9      503.60      474.68      3.16 o 
  -3   2   9      612.68      514.04      3.98 o 
  -2   2   9       28.15       26.45      0.60 o 
  -1   2   9        1.65        2.17      0.20 o 
   0   2   9      171.57      180.42      1.82 o 
   1   2   9      601.96      633.93      5.53 o 
   2   2   9       62.46       51.75      0.89 o 
   3   2   9      173.50      189.73      2.00 o 
   4   2   9      129.90      120.65      1.23 o 
   5   2   9      584.16      564.03      3.37 o 
   6   2   9       51.52       38.61      0.70 o 
   7   2   9        4.16        5.69      0.44 o 
   8   2   9        9.01       14.52      0.50 o 
   9   2   9     1165.77     1145.28      8.22 o 
  10   2   9      488.54      455.54      7.43 o 
 -10   3   9        0.90        1.41      0.28 o 
  -9   3   9        8.05        5.39      0.67 o 
  -8   3   9       17.52       11.13      0.39 o 
  -7   3   9       68.54       75.09      0.93 o 
  -6   3   9     2839.35     2991.06     15.49 o 
  -5   3   9     2889.22     3006.09     15.37 o 
  -4   3   9      387.38      340.71      2.35 o 
  -3   3   9        5.28        7.35      0.52 o 
  -2   3   9      455.20      435.19      3.59 o 
  -1   3   9      428.31      418.84      3.60 o 
   0   3   9        2.26        5.23      0.35 o 
   1   3   9      334.36      324.91      3.13 o 
   2   3   9     2256.34     2379.98     17.68 o 
   3   3   9      438.26      438.41      3.44 o 
   4   3   9      178.71      162.37      1.47 o 
   5   3   9        7.48        5.95      0.30 o 
   6   3   9       47.38       55.51      0.78 o 
   7   3   9       23.69       26.86      0.60 o 
   8   3   9        2.30        1.43      0.21 o 
   9   3   9      199.84      175.27      1.95 o 
 -10   4   9        5.62        5.11      0.52 o 
  -9   4   9      133.45      135.22      2.03 o 
  -8   4   9       32.69       31.47      0.52 o 
  -7   4   9       39.14       44.43      0.75 o 
  -6   4   9       34.01       39.12      0.61 o 
  -5   4   9       98.24      103.58      0.97 o 
  -4   4   9      243.43      217.78      1.51 o 
  -3   4   9       44.08       38.30      0.74 o 
  -2   4   9        8.70        8.79      0.36 o 
  -1   4   9        0.77        1.59      0.22 o 
   0   4   9       66.93       60.64      0.97 o 
   1   4   9      453.15      444.23      3.48 o 
   2   4   9        2.86        4.38      0.31 o 
   3   4   9       15.85       21.28      0.50 o 
   4   4   9       60.17       55.66      0.75 o 
   5   4   9       64.52       53.02      0.80 o 
   6   4   9       30.35       32.50      0.60 o 
   7   4   9       32.97       33.32      0.63 o 
   8   4   9       13.99       11.91      0.45 o 
   9   4   9       26.06       22.80      0.53 o 
  -9   5   9       56.07       52.13      0.93 o 
  -8   5   9      110.31      117.22      1.28 o 
  -7   5   9       50.41       51.45      0.91 o 
  -6   5   9       27.89       33.00      0.63 o 
  -5   5   9      299.51      274.94      2.34 o 
  -4   5   9      184.48      163.74      1.45 o 
  -3   5   9       53.76       51.19      0.67 o 
  -2   5   9       22.12       26.10      0.53 o 
  -1   5   9        8.11        9.17      0.36 o 
   0   5   9       77.36       88.02      1.15 o 
   1   5   9       57.77       51.99      0.79 o 
   2   5   9       23.97       24.21      0.58 o 
   3   5   9       12.73       10.02      0.41 o 
   4   5   9       29.56       27.89      0.63 o 
   5   5   9       13.88       15.44      0.56 o 
   6   5   9       81.51       81.18      1.06 o 
   7   5   9       32.78       25.88      0.62 o 
   8   5   9       18.75       18.09      0.53 o 
   9   5   9       40.30       43.82      1.04 o 
  -9   6   9       52.78       52.38      1.01 o 
  -8   6   9       95.58       92.30      1.01 o 
  -7   6   9        1.45        1.97      0.22 o 
  -6   6   9       60.48       50.06      0.82 o 
  -5   6   9       99.21      110.23      1.37 o 
  -4   6   9       21.92       23.52      0.55 o 
  -3   6   9       66.20       63.03      0.82 o 
  -2   6   9       78.34       77.01      0.86 o 
  -1   6   9      125.03      108.63      1.07 o 
   0   6   9        1.88        2.48      0.23 o 
   1   6   9       35.63       37.06      0.67 o 
   2   6   9        5.92        9.44      0.38 o 
   3   6   9       95.89       92.33      1.11 o 
   4   6   9        1.90        3.42      0.28 o 
   5   6   9       56.69       56.96      1.21 o 
   6   6   9        2.18        1.98      0.28 o 
   7   6   9       92.64       90.01      1.14 o 
   8   6   9       19.63       20.62      0.50 o 
  -9   7   9      312.79      334.57      8.46 o 
  -8   7   9        0.26        0.37      0.13 o 
  -7   7   9       91.97      102.72      1.13 o 
  -6   7   9       58.47       56.65      0.83 o 
  -5   7   9       25.23       21.41      0.59 o 
  -4   7   9        0.87        3.31      0.29 o 
  -3   7   9      109.30      111.40      1.27 o 
  -2   7   9      385.40      421.96      3.25 o 
  -1   7   9     1633.79     1795.04     13.40 o 
   0   7   9      180.00      188.91      2.13 o 
   1   7   9      484.08      455.49      4.51 o 
   2   7   9      113.48      105.20      1.37 o 
   3   7   9      457.05      460.17      4.25 o 
   4   7   9       87.61       86.19      1.29 o 
   5   7   9      356.11      377.13      3.81 o 
   6   7   9       95.55       93.96      1.41 o 
   7   7   9        0.05        0.61      0.20 o 
   8   7   9      107.78      108.48      1.69 o 
  -8   8   9       22.38       25.79      0.55 o 
  -7   8   9       30.99       31.65      0.52 o 
  -6   8   9       39.39       38.85      0.61 o 
  -5   8   9        7.05        8.77      0.35 o 
  -4   8   9       25.12       17.82      0.46 o 
  -3   8   9      210.19      171.91      1.74 o 
  -2   8   9      594.56      559.64      4.70 o 
  -1   8   9     1041.92     1008.71      8.97 o 
   0   8   9        3.81        3.20      0.42 o 
   1   8   9      838.02      846.33      7.31 o 
   2   8   9       52.21       51.41      1.03 o 
   3   8   9       14.62       19.91      0.66 o 
   4   8   9       74.81       78.22      1.18 o 
   5   8   9      923.97     1014.38      8.64 o 
   6   8   9       46.91       46.56      0.88 o 
   7   8   9      221.88      222.78      3.03 o 
  -7   9   9       33.65       30.39      0.75 o 
  -6   9   9        0.26        0.61      0.17 o 
  -5   9   9       52.64       56.98      0.95 o 
  -4   9   9       21.92       23.69      0.70 o 
  -3   9   9       47.64       48.17      1.02 o 
  -2   9   9      556.33      561.53      7.59 o 
  -1   9   9      105.31      103.35      1.93 o 
   0   9   9      123.80      124.59      2.18 o 
   1   9   9        0.12        0.71      0.31 o 
   2   9   9        2.17        2.77      0.36 o 
   3   9   9        6.22        6.10      0.44 o 
   4   9   9       27.65       31.76      0.80 o 
   5   9   9       32.86       38.40      0.77 o 
   6   9   9       60.99       65.95      1.45 o 
  -6  10   9        9.73       14.12      0.80 o 
  -5  10   9        2.56        2.91      0.39 o 
  -4  10   9       21.83       24.70      0.77 o 
  -3  10   9        0.01        0.51      0.30 o 
  -2  10   9       27.10       23.56      0.89 o 
  -1  10   9      112.39      116.87      2.02 o 
   0  10   9       29.60       28.43      0.87 o 
   1  10   9        4.47        4.91      0.41 o 
   2  10   9       65.82       67.54      1.24 o 
   3  10   9      226.90      233.31      2.94 o 
   4  10   9        8.99        9.77      0.55 o 
   5  10   9       30.64       32.27      0.98 o 
  -4  11   9      123.40      133.76      3.21 o 
  -3  11   9       23.61       30.31      1.37 o 
  -2  11   9      150.64      166.58      2.57 o 
  -1  11   9       20.59       19.47      0.60 o 
   0  11   9        2.65        2.90      0.31 o 
   1  11   9       20.76       23.28      0.83 o 
   2  11   9      228.46      244.23      3.50 o 
   3  11   9       80.13       79.99      3.89 o 
 -10   0  10       80.72       86.63      2.16 o 
  -9   0  10       32.19       36.17      1.01 o 
  -8   0  10      241.18      219.43      3.10 o 
  -7   0  10      208.40      189.89      2.64 o 
  -6   0  10       69.48       67.16      1.39 o 
  -5   0  10      198.38      174.35      2.06 o 
  -4   0  10      428.10      430.33      4.24 o 
  -3   0  10       75.38       69.25      1.28 o 
  -2   0  10      263.05      255.17      2.82 o 
  -1   0  10       11.55        8.95      0.67 o 
   0   0  10      519.26      516.93      5.26 o 
   1   0  10        7.08        7.76      0.45 o 
   2   0  10     1122.38     1025.53     10.98 o 
   3   0  10        6.39        5.24      0.48 o 
   4   0  10        4.27        5.00      0.53 o 
   5   0  10      327.73      266.79      3.55 o 
   6   0  10       42.23       39.96      1.10 o 
   7   0  10       27.34       41.20      1.12 o 
   8   0  10       26.00       23.76      0.76 o 
   9   0  10       36.60       36.33      0.84 o 
 -10   1  10       33.37       30.73      0.78 o 
  -9   1  10       71.80       75.13      1.57 o 
  -8   1  10       68.88       68.48      0.93 o 
  -7   1  10       71.43       71.42      1.10 o 
  -6   1  10      211.79      204.71      1.92 o 
  -5   1  10        1.33        3.28      0.25 o 
  -4   1  10      157.72      165.76      1.38 o 
  -3   1  10        0.51        1.17      0.22 o 
  -2   1  10        5.59        5.99      0.34 o 
  -1   1  10       37.71       35.95      0.68 o 
   0   1  10        5.98        7.03      0.36 o 
   1   1  10       30.84       27.75      0.64 o 
   2   1  10       20.49       18.43      0.55 o 
   3   1  10       83.02       70.87      0.96 o 
   4   1  10        8.41       14.03      0.48 o 
   5   1  10       12.41       14.15      0.51 o 
   6   1  10        1.09        1.00      0.23 o 
   7   1  10       81.92       80.20      1.03 o 
   8   1  10       65.17       69.70      0.94 o 
   9   1  10        0.85        2.76      0.44 o 
 -10   2  10      114.88      125.38      2.28 o 
  -9   2  10       85.83       74.12      1.08 o 
  -8   2  10      164.09      138.64      1.59 o 
  -7   2  10        2.30        4.97      0.34 o 
  -6   2  10      658.67      607.13      3.92 o 
  -5   2  10       80.02       46.25      0.62 o 
  -4   2  10     1355.70     1311.70      6.91 o 
  -3   2  10     1579.88     1577.95      9.37 o 
  -2   2  10       76.13       68.81      0.96 o 
  -1   2  10      301.18      286.60      2.80 o 
   0   2  10       49.45       37.99      0.79 o 
   1   2  10      823.61      850.91      6.23 o 
   2   2  10      260.73      250.38      2.29 o 
   3   2  10      214.29      190.92      1.69 o 
   4   2  10      516.94      476.80      3.56 o 
   5   2  10       29.15       32.79      0.67 o 
   6   2  10      123.90      116.86      1.22 o 
   7   2  10        8.18        7.86      0.38 o 
   8   2  10       21.64       16.99      0.48 o 
   9   2  10      398.14      366.72      3.54 o 
 -10   3  10      100.07      108.83      4.16 o 
  -9   3  10       24.57       19.89      0.63 o 
  -8   3  10       10.13        6.02      0.33 o 
  -7   3  10       56.73       54.74      0.85 o 
  -6   3  10      202.49      158.81      1.39 o 
  -5   3  10       90.19      116.87      1.07 o 
  -4   3  10      652.41      659.79      3.73 o 
  -3   3  10     1059.05     1082.11      5.76 o 
  -2   3  10       48.64       42.67      0.66 o 
  -1   3  10      425.18      388.01      2.96 o 
   0   3  10      325.61      336.23      2.60 o 
   1   3  10      803.67      807.59      5.84 o 
   2   3  10       38.84       48.79      0.71 o 
   3   3  10     2151.42     2289.15     13.22 o 
   4   3  10        9.69       11.64      0.43 o 
   5   3  10      762.15      779.03      5.08 o 
   6   3  10        2.33        3.12      0.29 o 
   7   3  10       26.72       23.38      0.57 o 
   8   3  10        2.74        1.87      0.22 o 
   9   3  10      429.80      426.80      6.71 o 
  -9   4  10       38.41       46.68      0.73 o 
  -8   4  10        7.69        6.75      0.36 o 
  -7   4  10      277.03      283.83      2.37 o 
  -6   4  10      266.32      271.18      2.19 o 
  -5   4  10        5.11        6.97      0.31 o 
  -4   4  10       20.31       14.98      0.41 o 
  -3   4  10       25.79       26.30      0.48 o 
  -2   4  10        1.10        3.05      0.22 o 
  -1   4  10       58.50       50.25      0.72 o 
   0   4  10        9.23        9.71      0.39 o 
   1   4  10       79.85       74.31      0.94 o 
   2   4  10      705.83      692.48      4.61 o 
   3   4  10       64.90       61.96      0.88 o 
   4   4  10       42.83       44.79      0.79 o 
   5   4  10        1.20        2.07      0.27 o 
   6   4  10       80.29       78.67      1.19 o 
   7   4  10        0.33        0.41      0.19 o 
   8   4  10        0.22        0.84      0.34 o 
   9   4  10       17.78       17.55      1.38 o 
  -9   5  10       13.30       11.45      0.43 o 
  -8   5  10       49.92       54.62      0.81 o 
  -7   5  10        0.95        1.71      0.22 o 
  -6   5  10       27.11       33.49      0.63 o 
  -5   5  10        6.06        9.31      0.41 o 
  -4   5  10      272.20      286.30      2.20 o 
  -3   5  10       70.29       79.49      0.89 o 
  -2   5  10      187.12      184.11      1.54 o 
  -1   5  10       23.68       19.49      0.48 o 
   0   5  10        4.39        3.04      0.26 o 
   1   5  10        8.56        8.61      0.37 o 
   2   5  10      110.20      100.90      1.16 o 
   3   5  10      113.39      113.62      1.32 o 
   4   5  10       37.86       34.58      0.71 o 
   5   5  10       51.27       50.56      0.88 o 
   6   5  10        0.35        1.06      0.20 o 
   7   5  10       54.48       55.55      0.96 o 
   8   5  10       79.06       81.86      1.02 o 
  -9   6  10       57.25       59.14      2.33 o 
  -8   6  10       21.64       25.65      0.52 o 
  -7   6  10       22.44       26.03      0.53 o 
  -6   6  10       34.44       29.22      0.64 o 
  -5   6  10      262.85      278.75      2.71 o 
  -4   6  10        2.11        3.59      0.26 o 
  -3   6  10        2.38        4.04      0.33 o 
  -2   6  10      307.25      303.14      2.46 o 
  -1   6  10        2.26        2.66      0.26 o 
   0   6  10        0.21        1.03      0.25 o 
   1   6  10       67.74       65.18      1.03 o 
   2   6  10      174.20      181.90      1.79 o 
   3   6  10       52.85       46.63      0.71 o 
   4   6  10       22.16       20.43      0.52 o 
   5   6  10        1.95        0.99      0.24 o 
   6   6  10      169.10      163.05      1.71 o 
   7   6  10        4.15        6.50      0.38 o 
   8   6  10        5.05        4.74      0.40 o 
  -8   7  10       19.37       20.40      0.54 o 
  -7   7  10       94.24       93.37      1.22 o 
  -6   7  10      207.02      206.00      1.92 o 
  -5   7  10        8.50       10.20      0.44 o 
  -4   7  10       40.99       32.38      0.69 o 
  -3   7  10        8.61       10.10      0.51 o 
  -2   7  10     1228.76     1179.21      8.13 o 
  -1   7  10     3078.36     3439.68     24.85 o 
   0   7  10       42.78       42.55      0.90 o 
   1   7  10     1192.05     1249.51     11.65 o 
   2   7  10        4.44        4.08      0.33 o 
   3   7  10       16.88       13.57      0.50 o 
   4   7  10       93.53       91.02      1.26 o 
   5   7  10      108.30      116.20      1.40 o 
   6   7  10       86.07       87.34      1.16 o 
   7   7  10     1809.75     1984.78     22.08 o 
  -7   8  10       21.96       26.58      0.59 o 
  -6   8  10       71.36       77.82      0.93 o 
  -5   8  10      135.38      139.70      1.53 o 
  -4   8  10        0.31        0.77      0.18 o 
  -3   8  10       75.08       61.01      0.99 o 
  -2   8  10      118.18      129.60      1.77 o 
  -1   8  10       15.47       26.11      0.80 o 
   0   8  10      112.05      110.40      1.57 o 
   1   8  10       68.44       71.10      1.22 o 
   2   8  10      399.97      401.96      4.36 o 
   3   8  10       21.03       21.55      0.69 o 
   4   8  10        1.36        1.12      0.24 o 
   5   8  10      352.46      361.16      3.23 o 
   6   8  10        5.39        6.89      0.36 o 
  -6   9  10       34.50       35.55      0.92 o 
  -5   9  10        0.28        0.62      0.19 o 
  -4   9  10       31.83       33.31      0.73 o 
  -3   9  10      120.78      120.00      1.69 o 
  -2   9  10        1.78        2.56      0.34 o 
  -1   9  10       75.92       72.31      1.40 o 
   0   9  10        0.16        0.74      0.56 o 
   1   9  10       30.57       30.35      0.90 o 
   2   9  10       26.22       25.65      1.26 o 
   3   9  10       13.39       16.46      0.64 o 
   4   9  10        0.81        1.66      0.25 o 
   5   9  10        5.09        4.19      0.34 o 
  -5  10  10        0.56        0.97      0.34 o 
  -4  10  10       24.20       24.08      0.69 o 
  -3  10  10       21.97       23.40      0.83 o 
  -2  10  10      120.07      125.13      1.91 o 
  -1  10  10       18.74       20.99      0.74 o 
   0  10  10       50.22       52.07      1.09 o 
   1  10  10       37.74       32.50      0.84 o 
   2  10  10      174.36      182.09      2.70 o 
   3  10  10        6.61        8.66      0.57 o 
   4  10  10       97.75      102.69      2.03 o 
  -2  11  10        0.58        0.50      0.35 o 
  -1  11  10       14.84       11.98      0.72 o 
   0  11  10       21.56       17.80      0.84 o 
   1  11  10       24.36       21.66      0.72 o 
   2  11  10       17.46       21.49      1.02 o 
 -10   1  11      107.71      134.52      3.13 o 
  -9   1  11       32.77       34.73      0.64 o 
  -8   1  11       61.74       70.73      1.09 o 
  -7   1  11        3.36        6.22      0.33 o 
  -6   1  11        3.61        2.13      0.26 o 
  -5   1  11       77.87       92.39      1.06 o 
  -4   1  11       26.47       23.75      0.51 o 
  -3   1  11        5.90        6.02      0.31 o 
  -2   1  11        9.70       11.17      0.38 o 
  -1   1  11      848.39      848.27      5.23 o 
   0   1  11       20.48       20.43      0.51 o 
   1   1  11      127.37      109.75      1.10 o 
   2   1  11       12.75       14.14      0.47 o 
   3   1  11        5.94        6.65      0.41 o 
   4   1  11      153.63      161.38      1.91 o 
   5   1  11        2.62        2.41      0.31 o 
   6   1  11        5.20        5.18      0.38 o 
   7   1  11       67.49       66.93      0.89 o 
   8   1  11      104.17      108.80      1.41 o 
   9   1  11       35.15       36.67      0.89 o 
  -9   2  11      599.17      612.91      6.83 o 
  -8   2  11      115.74      129.98      1.45 o 
  -7   2  11       39.54       43.65      0.69 o 
  -6   2  11      120.97      109.92      1.21 o 
  -5   2  11      102.06       77.25      0.92 o 
  -4   2  11     2196.08     2367.74     12.46 o 
  -3   2  11     2462.42     2691.07     14.44 o 
  -2   2  11      216.27      220.86      1.74 o 
  -1   2  11     1407.23     1369.46      9.24 o 
   0   2  11      311.76      293.08      2.33 o 
   1   2  11       81.54       79.43      0.92 o 
   2   2  11       11.38       11.78      0.43 o 
   3   2  11       20.92       20.69      0.60 o 
   4   2  11        2.58        2.12      0.30 o 
   5   2  11      785.22      802.33      5.46 o 
   6   2  11      261.69      238.81      1.97 o 
   7   2  11       44.70       48.49      0.82 o 
   8   2  11        4.44        2.57      0.25 o 
   9   2  11       15.58       11.12      1.09 o 
  -9   3  11       15.58       16.81      0.88 o 
  -8   3  11        4.97        4.14      0.24 o 
  -7   3  11        1.41        1.42      0.22 o 
  -6   3  11      913.05      889.28      5.91 o 
  -5   3  11      495.52      411.11      2.97 o 
  -4   3  11      789.60      795.18      4.74 o 
  -3   3  11     1239.93     1167.19      6.27 o 
  -2   3  11      154.33      165.06      1.35 o 
  -1   3  11      290.78      259.37      2.07 o 
   0   3  11      302.34      279.67      2.41 o 
   1   3  11      244.70      219.58      1.89 o 
   2   3  11      117.28       96.93      1.08 o 
   3   3  11       46.56       46.31      0.80 o 
   4   3  11     1161.28     1166.33      8.55 o 
   5   3  11       51.61       54.71      0.90 o 
   6   3  11       16.33       12.74      0.46 o 
   7   3  11       37.56       42.42      0.75 o 
   8   3  11       43.78       51.18      0.80 o 
  -9   4  11       17.13       16.20      0.91 o 
  -8   4  11       41.89       42.66      0.68 o 
  -7   4  11        7.73        8.74      0.40 o 
  -6   4  11       97.48       86.44      1.07 o 
  -5   4  11       23.44       28.40      0.57 o 
  -4   4  11      114.74      102.69      1.09 o 
  -3   4  11      155.36      140.42      1.35 o 
  -2   4  11       37.60       35.86      0.60 o 
  -1   4  11       43.12       49.94      0.74 o 
   0   4  11      176.88      177.15      1.75 o 
   1   4  11       45.12       49.18      0.79 o 
   2   4  11        0.16        0.68      0.22 o 
   3   4  11       18.08       19.86      0.59 o 
   4   4  11      143.91      153.47      1.59 o 
   5   4  11        2.53        3.92      0.34 o 
   6   4  11        0.63        2.14      0.27 o 
   7   4  11       12.48        9.76      0.37 o 
   8   4  11      247.86      249.43      4.16 o 
  -8   5  11        9.86       14.01      0.40 o 
  -7   5  11       21.62       18.21      0.52 o 
  -6   5  11      187.97      187.52      1.77 o 
  -5   5  11       29.62       28.27      0.58 o 
  -4   5  11       89.55       88.55      1.06 o 
  -3   5  11      137.53      116.26      1.23 o 
  -2   5  11        4.02        3.98      0.27 o 
  -1   5  11       25.52       29.98      0.61 o 
   0   5  11        0.11        0.71      0.21 o 
   1   5  11      126.92      117.26      1.42 o 
   2   5  11       53.42       51.97      0.88 o 
   3   5  11        1.92        3.56      0.30 o 
   4   5  11       23.16       20.83      0.58 o 
   5   5  11        8.30        9.75      0.42 o 
   6   5  11       91.72       92.53      1.31 o 
   7   5  11       25.22       21.09      0.52 o 
   8   5  11        2.88        3.56      0.74 o 
  -8   6  11      302.77      319.29      4.40 o 
  -7   6  11       18.11       21.87      0.50 o 
  -6   6  11       14.25       16.10      0.46 o 
  -5   6  11       79.75       87.99      1.12 o 
  -4   6  11       71.02       58.90      0.92 o 
  -3   6  11       94.47       81.95      0.98 o 
  -2   6  11       55.92       60.15      0.82 o 
  -1   6  11       20.50       19.47      0.52 o 
   0   6  11      226.56      226.99      2.06 o 
   1   6  11      178.48      174.38      1.87 o 
   2   6  11       19.10       15.73      0.54 o 
   3   6  11       67.61       67.50      0.97 o 
   4   6  11       74.39       77.68      1.13 o 
   5   6  11        8.40       10.50      0.43 o 
   6   6  11        0.04        0.90      0.33 o 
   7   6  11        3.25        3.49      0.29 o 
  -7   7  11      504.27      609.22      5.87 o 
  -6   7  11      133.47      139.44      1.83 o 
  -5   7  11      123.03      124.64      1.28 o 
  -4   7  11       97.13      103.71      1.22 o 
  -3   7  11       79.79       80.26      1.03 o 
  -2   7  11       24.27       45.05      0.75 o 
  -1   7  11        7.52        5.29      0.38 o 
   0   7  11       89.19      100.27      1.49 o 
   1   7  11      133.06      153.22      1.95 o 
   2   7  11      152.44      157.87      1.97 o 
   3   7  11       71.89       78.15      1.19 o 
   4   7  11       28.99       33.90      1.11 o 
   5   7  11        2.14        4.08      0.30 o 
   6   7  11       51.91       52.10      1.24 o 
  -6   8  11       24.07       23.87      0.56 o 
  -5   8  11       76.49       86.09      1.20 o 
  -4   8  11       30.38       31.05      0.64 o 
  -3   8  11       99.97       99.27      1.36 o 
  -2   8  11        1.11        0.84      0.27 o 
  -1   8  11      507.97      499.46      5.17 o 
   0   8  11      285.55      293.68      3.69 o 
   1   8  11     2398.13     2773.49     24.66 o 
   2   8  11      531.50      554.62      5.67 o 
   3   8  11      459.02      458.21      4.77 o 
   4   8  11       31.20       30.50      0.85 o 
   5   8  11       37.46       38.71      1.25 o 
  -5   9  11       12.68       13.16      0.53 o 
  -4   9  11       47.83       49.54      0.84 o 
  -3   9  11       12.85        8.87      0.42 o 
  -2   9  11        4.77        4.40      0.38 o 
  -1   9  11       52.00       55.35      1.17 o 
   0   9  11       34.62       31.65      0.89 o 
   1   9  11       19.03       22.15      0.74 o 
   2   9  11      118.95      121.69      1.83 o 
   3   9  11       67.61       66.84      1.22 o 
   4   9  11        0.72        0.66      0.28 o 
  -3  10  11        0.22        2.12      0.82 o 
  -2  10  11       35.81       38.54      0.97 o 
  -1  10  11       20.34       15.93      0.62 o 
   0  10  11        1.43        1.58      0.29 o 
   1  10  11       70.07       75.02      1.53 o 
   2  10  11        3.82        4.32      0.44 o 
  -9   0  12       40.47       39.91      1.06 o 
  -8   0  12      138.42      129.45      2.23 o 
  -7   0  12       42.19       45.66      1.31 o 
  -6   0  12        0.14        1.12      0.31 o 
  -5   0  12      359.44      345.51      4.23 o 
  -4   0  12       96.76       87.35      1.59 o 
  -3   0  12      328.29      324.83      3.84 o 
  -2   0  12     1094.97     1092.00      9.25 o 
  -1   0  12      382.30      360.09      3.80 o 
   0   0  12        1.83        2.65      0.50 o 
   1   0  12      110.10      110.49      1.55 o 
   2   0  12      134.70      130.16      2.03 o 
   3   0  12      144.52      124.59      2.27 o 
   4   0  12      210.96      176.61      2.82 o 
   5   0  12        1.92        2.57      0.44 o 
   6   0  12       95.47      110.02      2.51 o 
   7   0  12       59.65       53.03      1.09 o 
   8   0  12        0.79        0.47      0.45 o 
  -9   1  12        8.22       10.11      0.58 o 
  -8   1  12       74.41       70.54      0.98 o 
  -7   1  12        5.88        6.11      0.32 o 
  -6   1  12       23.15       17.98      0.52 o 
  -5   1  12        4.12        5.30      0.30 o 
  -4   1  12        1.39        1.18      0.20 o 
  -3   1  12      120.57      111.90      1.17 o 
  -2   1  12      373.58      372.00      2.67 o 
  -1   1  12      469.31      455.37      3.10 o 
   0   1  12      424.84      407.97      2.73 o 
   1   1  12       13.13       13.85      0.45 o 
   2   1  12       89.13       90.67      1.15 o 
   3   1  12        0.80        2.06      0.29 o 
   4   1  12       55.29       45.65      0.88 o 
   5   1  12       10.82       13.70      0.56 o 
   6   1  12        2.57        4.67      0.30 o 
   7   1  12       54.49       47.76      0.81 o 
   8   1  12      153.63      152.76      2.51 o 
  -9   2  12       90.29       96.47      2.94 o 
  -8   2  12       44.28       51.02      0.85 o 
  -7   2  12       35.31       46.99      0.70 o 
  -6   2  12        0.19        0.73      0.17 o 
  -5   2  12       27.30       24.46      0.55 o 
  -4   2  12      139.34      135.68      1.32 o 
  -3   2  12      806.34      776.64      4.93 o 
  -2   2  12       10.38       11.21      0.40 o 
  -1   2  12     2913.97     3194.06     19.87 o 
   0   2  12      278.77      265.93      2.14 o 
   1   2  12      566.56      551.62      3.95 o 
   2   2  12       25.80       24.08      0.60 o 
   3   2  12       40.65       34.92      0.69 o 
   4   2  12       84.56       80.58      1.12 o 
   5   2  12      171.74      162.64      1.73 o 
   6   2  12       26.93       22.78      0.58 o 
   7   2  12      113.75      107.61      1.49 o 
   8   2  12      206.89      203.00      3.08 o 
  -8   3  12       13.05       15.95      0.43 o 
  -7   3  12        0.00        0.77      0.18 o 
  -6   3  12      395.88      355.44      2.72 o 
  -5   3  12      296.63      253.99      2.10 o 
  -4   3  12       96.31       83.10      1.01 o 
  -3   3  12      298.44      250.44      2.03 o 
  -2   3  12        0.75        0.93      0.22 o 
  -1   3  12       21.30       26.07      0.64 o 
   0   3  12      408.83      393.89      3.42 o 
   1   3  12       34.80       34.09      0.73 o 
   2   3  12        8.03        7.62      0.38 o 
   3   3  12      318.34      316.27      2.92 o 
   4   3  12      576.99      565.94      4.71 o 
   5   3  12      267.96      246.70      2.58 o 
   6   3  12      347.52      344.49      3.02 o 
   7   3  12        5.08        5.74      0.32 o 
   8   3  12       87.02       93.51      3.69 o 
  -8   4  12       93.68       87.02      1.39 o 
  -7   4  12       44.13       49.82      0.77 o 
  -6   4  12       58.59       60.32      0.85 o 
  -5   4  12      375.41      389.52      3.04 o 
  -4   4  12      125.71      137.30      1.48 o 
  -3   4  12      348.28      320.27      2.46 o 
  -2   4  12        0.84        2.12      0.24 o 
  -1   4  12      125.88      136.90      1.39 o 
   0   4  12        8.31        9.50      0.48 o 
   1   4  12       12.68       13.75      0.56 o 
   2   4  12       80.24       76.34      1.22 o 
   3   4  12      200.88      201.86      2.11 o 
   4   4  12       89.40       89.13      1.34 o 
   5   4  12       73.59       72.20      1.05 o 
   6   4  12      105.77       98.00      1.21 o 
   7   4  12        9.62       11.86      0.44 o 
  -8   5  12        8.93       10.28      0.66 o 
  -7   5  12        0.08        0.48      0.16 o 
  -6   5  12        7.70       12.80      0.49 o 
  -5   5  12       62.47       62.07      0.85 o 
  -4   5  12       63.79       74.84      0.89 o 
  -3   5  12        9.53        5.64      0.30 o 
  -2   5  12      169.77      174.27      1.64 o 
  -1   5  12      301.77      310.70      2.68 o 
   0   5  12        4.12        4.16      0.33 o 
   1   5  12       13.76       14.80      0.55 o 
   2   5  12        0.02        0.74      0.22 o 
   3   5  12      254.21      264.88      2.76 o 
   4   5  12        2.17        2.91      0.29 o 
   5   5  12       23.67       26.40      0.59 o 
   6   5  12       19.70       20.45      0.53 o 
   7   5  12      120.05      115.11      2.29 o 
  -7   6  12        0.31        1.86      0.21 o 
  -6   6  12       19.54       17.95      0.46 o 
  -5   6  12        0.05        1.02      0.19 o 
  -4   6  12       14.62       15.23      0.43 o 
  -3   6  12      130.01      134.73      1.34 o 
  -2   6  12       61.19       67.83      0.86 o 
  -1   6  12       97.20      101.47      1.18 o 
   0   6  12      121.06      121.35      1.33 o 
   1   6  12      484.97      495.35      4.03 o 
   2   6  12        2.99        2.91      0.26 o 
   3   6  12       10.23        9.26      0.40 o 
   4   6  12       21.56       22.35      0.68 o 
   5   6  12       39.93       35.40      0.76 o 
   6   6  12        1.45        2.36      0.24 o 
  -6   7  12        6.21        6.34      0.36 o 
  -5   7  12       16.73       15.23      0.43 o 
  -4   7  12       56.29       62.65      0.93 o 
  -3   7  12       74.62       78.36      1.08 o 
  -2   7  12        1.19        0.91      0.38 o 
  -1   7  12       32.75       22.82      0.64 o 
   0   7  12        0.66        4.18      0.45 o 
   1   7  12      558.64      562.77      5.04 o 
   2   7  12      596.94      632.95      5.52 o 
   3   7  12      123.98      131.40      1.46 o 
   4   7  12      143.52      155.97      2.57 o 
   5   7  12        0.53        0.61      0.23 o 
  -5   8  12       79.24       93.50      1.70 o 
  -4   8  12       11.35       14.91      0.47 o 
  -3   8  12      330.95      353.55      5.60 o 
  -2   8  12        0.10        0.67      0.23 o 
  -1   8  12       21.64       18.73      0.62 o 
   0   8  12      210.67      207.87      2.49 o 
   1   8  12      322.05      354.82      3.57 o 
   2   8  12      295.65      317.77      3.36 o 
   3   8  12      129.27      131.64      2.38 o 
   4   8  12      450.81      445.46     12.40 o 
  -4   9  12       19.12       20.82      1.48 o 
  -3   9  12        0.21        0.50      0.26 o 
  -2   9  12       50.70       44.37      1.03 o 
  -1   9  12        1.69        3.36      0.85 o 
   0   9  12       82.03       87.91      1.43 o 
   1   9  12       40.54       40.89      1.08 o 
   2   9  12       37.80       35.98      1.17 o 
   3   9  12      279.31      293.34      8.21 o 
  -8   1  13        2.28        2.42      0.43 o 
  -7   1  13        0.86        4.52      0.31 o 
  -6   1  13      117.00      106.06      1.18 o 
  -5   1  13       11.83       15.68      0.46 o 
  -4   1  13        0.05        1.09      0.19 o 
  -3   1  13      103.03      102.31      1.12 o 
  -2   1  13       46.68       46.15      0.74 o 
  -1   1  13      429.05      434.89      3.12 o 
   0   1  13      294.40      290.55      2.25 o 
   1   1  13       71.09       63.06      0.93 o 
   2   1  13      341.97      329.44      2.71 o 
   3   1  13       33.48       33.51      0.67 o 
   4   1  13        0.60        1.31      0.22 o 
   5   1  13        3.13        6.31      0.34 o 
   6   1  13        1.14        1.47      0.21 o 
   7   1  13       13.77       24.18      0.60 o 
  -8   2  13       18.31       17.95      0.56 o 
  -7   2  13      350.41      335.19      3.48 o 
  -6   2  13      101.56      103.43      1.09 o 
  -5   2  13       35.08       32.70      0.55 o 
  -4   2  13        7.28        7.63      0.34 o 
  -3   2  13      231.51      236.64      1.91 o 
  -2   2  13      681.82      693.65      4.55 o 
  -1   2  13     1616.53     1698.07     10.12 o 
   0   2  13      177.68      173.20      1.87 o 
   1   2  13      486.77      479.10      3.81 o 
   2   2  13      361.64      371.12      3.34 o 
   3   2  13        0.26        0.60      0.22 o 
   4   2  13        5.18        6.68      0.36 o 
   5   2  13      157.37      144.70      1.62 o 
   6   2  13       32.47       39.16      0.71 o 
   7   2  13      244.57      251.38      2.84 o 
  -8   3  13       41.99       44.06      1.51 o 
  -7   3  13       39.57       44.97      0.66 o 
  -6   3  13       53.39       39.88      0.66 o 
  -5   3  13       26.47       24.03      0.52 o 
  -4   3  13      169.22      167.07      1.62 o 
  -3   3  13      299.89      270.04      2.28 o 
  -2   3  13      126.20      118.56      1.32 o 
  -1   3  13       27.27       24.46      0.63 o 
   0   3  13        0.03        0.47      0.25 o 
   1   3  13      402.87      415.66      3.59 o 
   2   3  13        0.73        1.50      0.27 o 
   3   3  13       22.75       30.10      0.70 o 
   4   3  13        3.21        3.15      0.29 o 
   5   3  13       30.10       28.22      0.62 o 
   6   3  13      116.69      101.61      1.14 o 
   7   3  13        3.27        2.81      0.41 o 
  -7   4  13      201.55      217.09      2.07 o 
  -6   4  13       12.31       14.36      0.39 o 
  -5   4  13       10.96       12.61      0.41 o 
  -4   4  13      310.83      295.41      2.60 o 
  -3   4  13      360.96      342.83      2.88 o 
  -2   4  13        9.07       12.39      0.45 o 
  -1   4  13      362.30      353.72      2.96 o 
   0   4  13       15.23       15.81      0.58 o 
   1   4  13       13.04       11.62      0.52 o 
   2   4  13        0.70        1.42      0.26 o 
   3   4  13       87.01       93.29      1.37 o 
   4   4  13        9.55       11.83      0.51 o 
   5   4  13        0.09        0.34      0.19 o 
   6   4  13       28.70       26.01      0.65 o 
  -7   5  13        0.90        1.78      0.23 o 
  -6   5  13       42.10       45.84      0.83 o 
  -5   5  13       74.72       75.90      1.00 o 
  -4   5  13      153.26      145.14      1.42 o 
  -3   5  13        1.67        2.60      0.24 o 
  -2   5  13      120.50      108.02      1.27 o 
  -1   5  13        4.76        4.11      0.32 o 
   0   5  13       70.06       64.07      1.02 o 
   1   5  13        0.48        0.77      0.24 o 
   2   5  13       20.95       25.55      0.63 o 
   3   5  13      141.08      134.46      1.67 o 
   4   5  13        6.74        5.77      0.34 o 
   5   5  13        0.12        0.44      0.19 o 
   6   5  13       20.90       17.70      0.63 o 
  -6   6  13      326.69      372.28      3.97 o 
  -5   6  13      147.17      168.19      1.73 o 
  -4   6  13      171.27      177.41      1.82 o 
  -3   6  13       23.08       21.48      0.50 o 
  -2   6  13        0.24        0.67      0.19 o 
  -1   6  13      222.21      215.71      2.28 o 
   0   6  13       24.96       21.04      0.57 o 
   1   6  13        0.73        2.40      0.26 o 
   2   6  13      192.18      192.33      2.05 o 
   3   6  13       39.88       37.03      0.71 o 
   4   6  13        3.18        2.21      0.23 o 
   5   6  13       26.20       28.88      0.92 o 
  -5   7  13      121.67      154.77      2.64 o 
  -4   7  13       81.99       83.52      1.22 o 
  -3   7  13       63.29       64.33      1.08 o 
  -2   7  13        0.06        0.28      0.20 o 
  -1   7  13       16.43       11.20      0.47 o 
   0   7  13       75.23       85.59      1.48 o 
   1   7  13        0.21        1.48      0.29 o 
   2   7  13      119.23      119.51      1.75 o 
   3   7  13      210.33      222.35      2.93 o 
   4   7  13       14.45       15.33      0.74 o 
  -4   8  13        0.16        1.94      0.52 o 
  -3   8  13       41.10       46.23      1.11 o 
  -2   8  13        1.83        1.53      0.31 o 
  -1   8  13        0.01        0.58      0.25 o 
   0   8  13      240.15      245.28      7.04 o 
   1   8  13      234.57      229.86      8.52 o 
   2   8  13        1.64        1.66      0.33 o 
  -1   9  13       24.15       26.20      1.12 o 
   0   9  13        1.30        2.22      0.45 o 
  -7   0  14      114.93      134.23      2.27 o 
  -6   0  14        7.08        8.48      0.48 o 
  -5   0  14       93.65       89.11      1.74 o 
  -4   0  14      130.06      133.73      2.42 o 
  -3   0  14       15.64       18.23      0.77 o 
  -2   0  14       46.57       48.27      1.19 o 
  -1   0  14     1154.22     1214.89     10.85 o 
   0   0  14        5.36        5.22      0.58 o 
   1   0  14      413.10      417.70      4.78 o 
   2   0  14      148.78      149.17      2.34 o 
   3   0  14      124.43      122.38      1.99 o 
   4   0  14        2.57        2.16      0.34 o 
   5   0  14       13.83       13.84      0.75 o 
   6   0  14        1.80        1.24      0.39 o 
  -7   1  14      163.49      176.75      2.14 o 
  -6   1  14       57.55       54.67      0.84 o 
  -5   1  14      189.57      192.28      2.36 o 
  -4   1  14        5.74       10.11      0.39 o 
  -3   1  14       13.99       15.91      0.41 o 
  -2   1  14      459.89      462.06      3.22 o 
  -1   1  14       73.83       72.40      0.86 o 
   0   1  14       10.38       11.04      0.39 o 
   1   1  14     1296.20     1385.15      9.66 o 
   2   1  14      596.25      597.86      5.14 o 
   3   1  14        2.77        3.14      0.29 o 
   4   1  14      102.20       91.40      1.39 o 
   5   1  14       21.29       19.71      0.54 o 
   6   1  14        5.57        5.95      0.59 o 
  -7   2  14       40.26       46.79      1.01 o 
  -6   2  14        6.07        7.70      0.32 o 
  -5   2  14       11.82       18.66      0.46 o 
  -4   2  14        0.03        0.52      0.17 o 
  -3   2  14       73.50       75.87      0.88 o 
  -2   2  14      100.98      102.25      1.04 o 
  -1   2  14      174.47      169.23      1.53 o 
   0   2  14      156.44      156.98      1.58 o 
   1   2  14      327.10      334.85      2.83 o 
   2   2  14      259.03      249.12      2.42 o 
   3   2  14       53.15       55.85      0.95 o 
   4   2  14       80.93       72.32      1.07 o 
   5   2  14       55.98       55.15      0.87 o 
   6   2  14       16.36       18.34      0.52 o 
  -7   3  14        2.50        1.84      0.42 o 
  -6   3  14       25.98       28.49      0.49 o 
  -5   3  14        0.05        0.84      0.15 o 
  -4   3  14       85.96       68.91      0.86 o 
  -3   3  14      335.08      305.88      2.51 o 
  -2   3  14      169.41      172.60      1.60 o 
  -1   3  14      375.74      360.70      2.85 o 
   0   3  14        5.48        6.27      0.36 o 
   1   3  14        3.95        5.38      0.36 o 
   2   3  14        0.58        1.26      0.25 o 
   3   3  14        8.15        7.11      0.40 o 
   4   3  14        2.59        2.88      0.28 o 
   5   3  14        0.03        0.64      0.18 o 
   6   3  14      189.33      183.20      5.57 o 
  -6   4  14      130.79      117.77      1.53 o 
  -5   4  14        4.31        5.28      0.25 o 
  -4   4  14       47.85       42.33      0.66 o 
  -3   4  14       51.70       65.64      0.86 o 
  -2   4  14       28.48       28.55      0.57 o 
  -1   4  14      234.33      212.80      2.04 o 
   0   4  14       71.58       72.72      1.02 o 
   1   4  14      423.34      451.93      3.80 o 
   2   4  14        1.31        3.20      0.27 o 
   3   4  14        1.07        1.89      0.24 o 
   4   4  14        0.05        0.83      0.19 o 
   5   4  14      217.70      209.97      2.73 o 
  -6   5  14        0.07        0.79      0.59 o 
  -5   5  14        1.79        2.43      0.26 o 
  -4   5  14       92.91       88.74      0.99 o 
  -3   5  14      162.96      163.41      1.82 o 
  -2   5  14      117.79      143.53      1.43 o 
  -1   5  14       90.16       95.51      1.14 o 
   0   5  14      274.72      306.85      3.41 o 
   1   5  14       27.04       26.14      0.54 o 
   2   5  14      154.12      159.54      1.87 o 
   3   5  14       39.88       43.17      0.77 o 
   4   5  14        6.48        7.49      0.35 o 
   5   5  14        3.77        2.85      0.47 o 
  -5   6  14      189.20      219.17      3.40 o 
  -4   6  14       20.98       21.78      0.55 o 
  -3   6  14        6.40        8.32      0.38 o 
  -2   6  14       67.32       62.45      1.23 o 
  -1   6  14        0.48        1.27      0.24 o 
   0   6  14       29.71       27.87      0.70 o 
   1   6  14      208.69      219.53      3.31 o 
   2   6  14       58.12       56.84      0.99 o 
   3   6  14      218.34      220.59      3.65 o 
  -4   7  14       12.71       10.57      0.88 o 
  -3   7  14       11.68       10.10      0.65 o 
  -2   7  14       12.75       11.69      0.63 o 
  -1   7  14       23.93       28.46      0.97 o 
   0   7  14      106.39      103.16      1.58 o 
   1   7  14        0.64        2.36      0.32 o 
   2   7  14       17.73       18.03      0.69 o 
  -1   8  14       12.02       10.01      0.78 o 
   0   8  14       18.55       14.78      1.31 o 
  -6   1  15        6.39        7.75      0.41 o 
  -5   1  15       90.40      106.84      1.37 o 
  -4   1  15       36.70       31.55      0.60 o 
  -3   1  15      159.25      171.66      1.84 o 
  -2   1  15      377.21      383.58      3.70 o 
  -1   1  15        4.38        6.14      0.30 o 
   0   1  15        8.18        8.52      0.36 o 
   1   1  15      700.63      738.87      6.96 o 
   2   1  15      243.46      240.93      2.80 o 
   3   1  15       20.68       24.50      0.61 o 
   4   1  15       98.03       90.07      1.88 o 
   5   1  15       48.73       55.35      1.67 o 
  -6   2  15       36.47       37.82      0.86 o 
  -5   2  15      230.94      234.62      2.32 o 
  -4   2  15        0.63        1.14      0.18 o 
  -3   2  15       88.42       90.54      0.97 o 
  -2   2  15       20.74       20.14      0.47 o 
  -1   2  15      324.77      333.65      2.88 o 
   0   2  15       19.44       19.12      0.52 o 
   1   2  15      327.77      321.17      2.54 o 
   2   2  15       91.77       90.30      1.20 o 
   3   2  15      220.02      233.63      2.80 o 
   4   2  15        0.92        2.08      0.26 o 
   5   2  15       51.95       65.32      1.32 o 
  -6   3  15       32.92       32.48      1.15 o 
  -5   3  15        7.02        7.73      0.30 o 
  -4   3  15      179.57      156.86      1.47 o 
  -3   3  15       15.24       16.04      0.41 o 
  -2   3  15       39.95       38.33      0.60 o 
  -1   3  15       17.61       17.92      0.48 o 
   0   3  15       26.46       25.91      0.55 o 
   1   3  15        1.08        1.33      0.19 o 
   2   3  15        0.73        1.50      0.21 o 
   3   3  15       71.85       77.56      0.93 o 
   4   3  15        8.49        8.40      0.35 o 
  -5   4  15       54.83       63.03      1.75 o 
  -4   4  15       64.94       61.72      0.74 o 
  -3   4  15       14.34       12.20      0.34 o 
  -2   4  15      177.61      173.60      1.76 o 
  -1   4  15      494.80      501.13      3.92 o 
   0   4  15        1.07        1.88      0.20 o 
   1   4  15       48.23       42.91      0.64 o 
   2   4  15       71.41       74.28      0.88 o 
   3   4  15        0.96        0.58      0.15 o 
   4   4  15        8.32        8.61      0.55 o 
  -4   5  15       29.27       25.61      0.66 o 
  -3   5  15      233.53      230.18      2.45 o 
  -2   5  15        6.05       10.75      0.34 o 
  -1   5  15       54.87       54.73      0.77 o 
   0   5  15        2.17        2.10      0.20 o 
   1   5  15        8.30        7.36      0.29 o 
   2   5  15        5.70        4.86      0.27 o 
   3   5  15       39.95       40.04      1.05 o 
  -3   6  15      103.39      111.04      2.08 o 
  -2   6  15       51.23       53.45      1.39 o 
  -1   6  15        0.04        0.43      0.21 o 
   0   6  15       27.89       34.58      0.80 o 
   1   6  15        0.07        0.35      0.22 o 
   2   6  15        5.54        8.62      0.72 o 
  -4   0  16      103.41      109.06      2.87 o 
  -3   0  16      157.59      167.88      4.00 o 
  -2   0  16       23.73       25.85      0.96 o 
  -1   0  16        6.00        4.87      0.41 o 
   0   0  16       42.40       37.90      1.39 o 
   1   0  16       89.34       86.76      2.98 o 
   2   0  16        4.08        5.27      0.60 o 
   3   0  16      375.91      373.62      6.74 o 
  -5   1  16      126.79      132.12      2.54 o 
  -4   1  16        0.02        0.91      0.22 o 
  -3   1  16       70.37       76.77      1.31 o 
  -2   1  16      132.96      141.11      1.67 o 
  -1   1  16       11.43       11.32      0.40 o 
   0   1  16      187.86      186.28      2.82 o 
   1   1  16      598.28      613.05     10.53 o 
   2   1  16      699.84      736.77      8.18 o 
   3   1  16      331.47      332.52      6.23 o 
  -4   2  16       43.48       39.81      0.89 o 
  -3   2  16       42.40       49.36      0.80 o 
  -2   2  16       19.99       22.55      0.44 o 
  -1   2  16        3.08        2.77      0.21 o 
   0   2  16        9.04        8.45      0.32 o 
   1   2  16       36.09       35.76      0.69 o 
   2   2  16      110.56      113.42      1.53 o 
   3   2  16        8.48        9.94      0.48 o 
  -4   3  16       10.66       11.57      2.16 o 
  -3   3  16       13.23       13.02      0.37 o 
  -2   3  16       35.03       30.81      0.57 o 
  -1   3  16      140.14      131.33      1.64 o 
   0   3  16       78.53       73.55      0.89 o 
   1   3  16       94.42       93.27      1.48 o 
   2   3  16       62.58       59.06      0.94 o 
  -3   4  16       85.56       95.28      3.38 o 
  -2   4  16      230.38      228.10      3.03 o 
  -1   4  16      177.68      148.43      1.81 o 
   0   4  16        4.47        3.10      0.23 o 
   1   4  16       47.23       41.34      0.74 o 
   2   4  16      146.29      136.21      4.48 o 
                                                 
